# Supplementary material for: Molecular Signatures of Dissolved Organic Matter Generated from the Photodissolution of Microplastics in Sunlit Seawater
Source: Environ Sci Technol. 2023 Nov 13;57(48):20097–106. doi: 10.1021/acs.est.1c03592 (PMC10702502; doi:10.1021/acs.est.1c03592)
Supplement: Supplementary file 2 — es1c03592_si_002.xlsx [file es1c03592_si_002.xlsx]

## Sheet: Cover Sheet
	Cover Sheet:
	Molecular signatures of dissolved organic matter generated from the photo-dissolution of microplastics in sunlit seawater
	Aron Stubbins, Lixin Zhu, Shiye Zhao, Robert G. M. Spencer, David C. Podgorski.
	Corresponding Author Contact:
	Aron Stubbins
	Affiliation:
	Northeastern University departments of Marine and Environmental Science, Chemistry and Chemical Biology, and Civil and Environmental Engineering
	Mailing Address: Hurtig 102, Northeastern University, 360 Huntington Ave, Boston, MA 02115
	Email address: aron.stubbins@northeastern.edu. Telephone: +1 617-373-5872
	Email and mailing addresses for other authors:
	Lixin Zhu: lix.zhu@northeastern.edu
	Department of Marine and Environmental Sciences, Northeastern University, Boston, MA 02115, USA.
	Shiye Zhao: szhao@jamstec.go.jp
	Japan Agency for Marine-Earth Science and Technology (JAMSTEC), 2-15 Natsushima, Yokosuka, Kanagawa 237-0061, Japan
	Robert G.M. Spencer: rgspencer@fsu.edu
	Department of Earth, Ocean and Atmospheric Science, Florida State University, Tallahassee, FL, 32306, USA
	David C. Podgorski: dcpodgor@uno.edu
	Pontchartrain Institute for Environmental Sciences, Department of Chemistry, Chemical Analysis & Mass Spectrometry Facility, University of New Orleans, New Orleans, LA, 70148, USA
	Number of pages in manuscript: 30
	Number of Figures in manuscript: 2
	Number of Tables in manuscript: 2
	SI: One pdf file (contains a single figure, Figure S1) and one Excel file (Table S1. Note the formatting of the Excel file is not preserved well in pdf format, so please use the Excel file).
	This SI file includes:
	1 Excel sheet of data
	Table S1: Molecular formulas and their abundances for all samples and controls in the study.

## Sheet: Table S1
Table S1. Fourier transform ion cyclotron resonance mass spectrometry data for original samples, for dark products, and for light products formed during incubations of three common polymers (expanded polystyrene: EPS; polyethylene: PE; polypropylene: PP).
Relative abundance was calculated as the abundance of an individual formula within ia sample divided by the avergae abundance of all peaks within that sample.
Controls include dark samples with and without plastics, plus an irradiated seawater control (Seawater Light).
Irradiated samples are the samples with plastics that were irradiated.
Photoproducts were defined as those formulas which increased in relative abundance by at least 1 in the irradiated sample compaed to both the relevant dark control and the seawater light control.
Full details of the experimental design, analytical approach, and data analysis are provided in the manuscript.
													Relative Abundance within a Sample								Products Formed
													Seawater Controls		Dark Incubations			Irradiations			Dark Incubations			Irradiations
												Number of formulas -->	5620	5304	6184	5789	5877	6883	4458	3839	0	12	0	406	705	319
	Molecular Formula	C	H	O	N	S	Molecular Mass (Da)	H/C	O/C	AI	DBE/C	Class	Dark	Light	EPS	PP	PE	EPS	PP	PE	EPS	PP	PE	EPS	PP	PE
	C9H8O3N0S0	9	8	3	0	0	164.047	0.888889	0.333333	0.5	0.666667	aromatics						0.298623
	C8H6O4N0S0	8	6	4	0	0	166.027	0.75	0.5	0.5	0.75	aromatics						2.46357						Product
	C9H10O3N0S0	9	10	3	0	0	166.063	1.11111	0.333333	0.333333	0.555556	highly unsaturated						0.259843
	C8H10O4N0S0	8	10	4	0	0	170.058	1.25	0.5	0	0.5	highly unsaturated						0.273945	0.664523	0.536335
	C9H14O3N0S0	9	14	3	0	0	170.094	1.55556	0.333333	0	0.333333	aliphatics							0.343668
	C10H18O2N0S0	10	18	2	0	0	170.131	1.8	0.2	0	0.2	aliphatics
	C7H8O5N0S0	7	8	5	0	0	172.037	1.14286	0.714286	0	0.571429	highly unsaturated						0.438958	0.2312	0.557728
	C8H12O4N0S0	8	12	4	0	0	172.074	1.5	0.5	0	0.375	aliphatics	2.8687	3.75491	2.76115	3.46927	2.92202	2.53944	4.21149	6.18544
	C9H16O3N0S0	9	16	3	0	0	172.11	1.77778	0.333333	0	0.222222	aliphatics						0.237682	0.812758
	C10H20O2N0S0	10	20	2	0	0	172.146	2	0.2	0	0.1	aliphatics
	C7H10O5N0S0	7	10	5	0	0	174.053	1.42857	0.714286	0	0.428571	highly unsaturated	0.327208	0.4388	0.26311	0.318406	0.234145	1.65685	1.68419	2.96313						Product
	C11H10O2N0S0	11	10	2	0	0	174.068	0.909091	0.181818	0.555556	0.636364	aromatics						0.551953
	C8H14O4N0S0	8	14	4	0	0	174.089	1.75	0.5	0	0.25	aliphatics	0.477293	0.791573	0.480669	0.753813	0.486919	0.99972	4.33187	4.51916					Product	Product
	C9H18O3N0S0	9	18	3	0	0	174.126	2	0.333333	0	0.111111	aliphatics						0.249545	0.418277
	C6H8O6N0S0	6	8	6	0	0	176.032	1.33333	1	0	0.5	sugars						0.184948
	C10H8O3N0S0	10	8	3	0	0	176.047	0.8	0.3	0.571429	0.7	aromatics						0.814939
	C7H12O5N0S0	7	12	5	0	0	176.068	1.71429	0.714286	0	0.285714	aliphatics	0.270659	0.390573	0.355508	0.751837	0.286582	0.375743	1.17725	1.73141
	C11H12O2N0S0	11	12	2	0	0	176.084	1.09091	0.181818	0.444444	0.545455	aromatics						0.752243
	C8H16O4N0S0	8	16	4	0	0	176.105	2	0.5	0	0.125	aliphatics							0.591824	2.78149						Product
	C9H6O4N0S0	9	6	4	0	0	178.027	0.666667	0.444444	0.6	0.777778	condensed aromatics						1.54467
	C10H10O3N0S0	10	10	3	0	0	178.063	1	0.3	0.428571	0.6	aromatics						1.57743
	C7H14O5N0S0	7	14	5	0	0	178.084	2	0.714286	0	0.142857	aliphatics
	C9H8O4N0S0	9	8	4	0	0	180.042	0.888889	0.444444	0.4	0.666667	aromatics	0.277469	0.336825	0.220576	0.26059	0.296429	3.58624	0.253961	0.557924				Product
	C6H12O6N0S0	6	12	6	0	0	180.063	2	1	0	0.166667	sugars
	C10H12O3N0S0	10	12	3	0	0	180.079	1.2	0.3	0.285714	0.5	highly unsaturated						1.15267
	C8H6O5N0S0	8	6	5	0	0	182.022	0.75	0.625	0.333333	0.75	aromatics						0.586866
	C9H10O4N0S0	9	10	4	0	0	182.058	1.11111	0.444444	0.2	0.555556	highly unsaturated				0.253753	0.335694	1.84812	0.189753	0.377617
	C10H14O3N0S0	10	14	3	0	0	182.094	1.4	0.3	0.142857	0.4	highly unsaturated						0.426225	0.456228
	C11H18O2N0S0	11	18	2	0	0	182.131	1.63636	0.181818	0.111111	0.272727	aliphatics
	C8H8O5N0S0	8	8	5	0	0	184.037	1	0.625	0	0.625	highly unsaturated						0.384854
	C9H12O4N0S0	9	12	4	0	0	184.074	1.33333	0.444444	0	0.444444	highly unsaturated	0.58358	0.706542	0.542171	0.669634	0.528129	1.73316	2.39273	1.85874
	C10H16O3N0S0	10	16	3	0	0	184.11	1.6	0.3	0	0.3	aliphatics						0.325273	0.979425
	C11H20O2N0S0	11	20	2	0	0	184.146	1.81818	0.181818	0	0.181818	aliphatics
	C8H10O5N0S0	8	10	5	0	0	186.053	1.25	0.625	0	0.5	highly unsaturated	0.679386	0.633396	0.504522	0.672293	0.538478	1.41326	1.27452	1.74912
	C12H10O2N0S0	12	10	2	0	0	186.068	0.833333	0.166667	0.6	0.666667	aromatics						0.384681
	C9H14O4N0S0	9	14	4	0	0	186.089	1.55556	0.444444	0	0.333333	aliphatics	0.908318	1.22669	0.846954	1.27629	0.850463	1.33344	5.78357	3.77617					Product
	C10H18O3N0S0	10	18	3	0	0	186.126	1.8	0.3	0	0.2	aliphatics						0.324963	1.2815
	C11H22O2N0S0	11	22	2	0	0	186.162	2	0.181818	0	0.0909091	aliphatics
	C7H8O6N0S0	7	8	6	0	0	188.032	1.14286	0.857143	0	0.571429	highly unsaturated					0.233894	0.53286		0.542135
	C11H8O3N0S0	11	8	3	0	0	188.047	0.727273	0.272727	0.625	0.727273	condensed aromatics						0.382913
	C8H12O5N0S0	8	12	5	0	0	188.068	1.5	0.625	0	0.375	aliphatics	0.973546	1.51215	0.912624	1.26785	1.071	2.63185	6.82372	6.23882					Product	Product
	C12H12O2N0S0	12	12	2	0	0	188.084	1	0.166667	0.5	0.583333	aromatics						0.781354
	C9H16O4N0S0	9	16	4	0	0	188.105	1.77778	0.444444	0	0.222222	aliphatics	0.803566	1.155	0.779129	1.30151	0.748537	1.45276	6.48668	7.29196					Product	Product
	C10H20O3N0S0	10	20	3	0	0	188.141	2	0.3	0	0.1	aliphatics						0.285313	0.869171
	C10H6O4N0S0	10	6	4	0	0	190.027	0.6	0.4	0.666667	0.8	condensed aromatics						0.529868
	C7H10O6N0S0	7	10	6	0	0	190.048	1.42857	0.857143	0	0.428571	highly unsaturated	0.412532	0.520534	0.232359	0.478787	0.503416	0.847675	0.442689	0.954536
	C11H10O3N0S0	11	10	3	0	0	190.063	0.909091	0.272727	0.5	0.636364	aromatics						1.11242
	C8H14O5N0S0	8	14	5	0	0	190.084	1.75	0.625	0	0.25	aliphatics	3.37557	4.34384	2.23364	3.43979	3.45974	2.35931	3.16329	5.65395
	C12H14O2N0S0	12	14	2	0	0	190.099	1.16667	0.166667	0.4	0.5	highly unsaturated						0.586866
	C9H18O4N0S0	9	18	4	0	0	190.121	2	0.444444	0	0.111111	aliphatics							1.19616	5.42127						Product
	C10H8O4N0S0	10	8	4	0	0	192.042	0.8	0.4	0.5	0.7	aromatics	0.281342		0.283659	0.252993	0.301385	5.18389	0.227882	0.437163				Product
	C11H12O3N0S0	11	12	3	0	0	192.079	1.09091	0.272727	0.375	0.545455	highly unsaturated						1.13654
	C8H16O5N0S0	8	16	5	0	0	192.1	2	0.625	0	0.125	aliphatics
	C12H16O2N0S0	12	16	2	0	0	192.115	1.33333	0.166667	0.3	0.416667	highly unsaturated
	C9H6O5N0S0	9	6	5	0	0	194.022	0.666667	0.555556	0.5	0.777778	condensed aromatics						4.44717						Product
	C10H10O4N0S0	10	10	4	0	0	194.058	1	0.4	0.333333	0.6	aromatics			0.241412		0.31142	6.82881	0.282274	0.591586				Product
	C11H14O3N0S0	11	14	3	0	0	194.094	1.27273	0.272727	0.25	0.454545	highly unsaturated						0.531531	0.291517
	C12H18O2N0S0	12	18	2	0	0	194.131	1.5	0.166667	0.2	0.333333	aliphatics
	C6H13O6N1S0	6	13	6	1	0	195.074	2.16667	1	6	0.166667	sugars								0.362339
	C9H8O5N0S0	9	8	5	0	0	196.037	0.888889	0.555556	0.25	0.666667	aromatics			0.210086			0.964354
	C6H12O5N0S1	6	12	5	0	1	196.041	2	0.833333	0	0.166667	aliphatics								0.419728
	C13H8O2N0S0	13	8	2	0	0	196.052	0.615385	0.153846	0.727273	0.769231	condensed aromatics						0.285893
	C10H12O4N0S0	10	12	4	0	0	196.074	1.2	0.4	0.166667	0.5	highly unsaturated	0.494384	0.570294	0.412412	0.490411	0.47312	1.69386	0.622817	0.72712
	C11H16O3N0S0	11	16	3	0	0	196.11	1.45455	0.272727	0.125	0.363636	highly unsaturated						0.417179	0.629982
	C12H20O2N0S0	12	20	2	0	0	196.146	1.66667	0.166667	0.1	0.25	aliphatics
	C9H10O5N0S0	9	10	5	0	0	198.053	1.11111	0.555556	0	0.555556	highly unsaturated	0.473487	0.491091	0.76016	0.500516	0.424949	1.96394	0.499117	0.898633
	C13H10O2N0S0	13	10	2	0	0	198.068	0.769231	0.153846	0.636364	0.692308	aromatics						3.14787						Product
	C10H14O4N0S0	10	14	4	0	0	198.089	1.4	0.4	0	0.4	highly unsaturated	0.850968	1.02075	0.904289	0.95993	0.864073	1.32259	3.63427	2.57117
	C11H18O3N0S0	11	18	3	0	0	198.126	1.63636	0.272727	0	0.272727	aliphatics						0.381462	1.32564
	C12H22O2N0S0	12	22	2	0	0	198.162	1.83333	0.166667	0	0.166667	aliphatics
	C8H8O6N0S0	8	8	6	0	0	200.032	1	0.75	0	0.625	highly unsaturated	0.295362		0.216121	0.261198	0.326223	1.25965		0.732432
	C12H8O3N0S0	12	8	3	0	0	200.047	0.666667	0.25	0.666667	0.75	condensed aromatics						0.217271
	C9H12O5N0S0	9	12	5	0	0	200.068	1.33333	0.555556	0	0.444444	highly unsaturated	1.42554	1.6967	1.63039	1.6361	1.54487	2.97432	5.38462	4.56816
	C13H12O2N0S0	13	12	2	0	0	200.084	0.923077	0.153846	0.545455	0.615385	aromatics						0.543177
	C10H16O4N0S0	10	16	4	0	0	200.105	1.6	0.4	0	0.3	aliphatics	0.82019	1.10984	0.803701	1.3496	0.852909	1.53267	1.61578	5.88656					Product	Product
	C11H20O3N0S0	11	20	3	0	0	200.141	1.81818	0.272727	0	0.181818	aliphatics						0.369327	2.7187						Product
	C12H24O2N0S0	12	24	2	0	0	200.178	2	0.166667	0	0.0833333	aliphatics
	C8H10O6N0S0	8	10	6	0	0	202.048	1.25	0.75	0	0.5	highly unsaturated	1.54725	2.29084	1.12328	1.79686	1.76327	3.82192	1.39699	4.87684
	C12H10O3N0S0	12	10	3	0	0	202.063	0.833333	0.25	0.555556	0.666667	aromatics						1.82279
	C9H14O5N0S0	9	14	5	0	0	202.084	1.55556	0.555556	0	0.333333	aliphatics	1.52101	2.11265	1.49517	1.78402	1.62603	2.68258	9.91516	8.36174					Product
	C13H14O2N0S0	13	14	2	0	0	202.099	1.07692	0.153846	0.454545	0.538462	aromatics						0.923317
	C10H18O4N0S0	10	18	4	0	0	202.121	1.8	0.4	0	0.2	aliphatics	0.423348	0.673113	0.541022	1.20099	0.433856	1.41583	15.9462	1.95991					Product	Product
	C11H22O3N0S0	11	22	3	0	0	202.157	2	0.272727	0	0.0909091	aliphatics						0.357443	1.517
	C11H8O4N0S0	11	8	4	0	0	204.042	0.727273	0.363636	0.571429	0.727273	aromatics						1.44126
	C8H12O6N0S0	8	12	6	0	0	204.063	1.5	0.75	0	0.375	aliphatics	1.57702	2.29575	1.1707	1.69855	1.88878	2.94574	3.42376	5.49748
	C12H12O3N0S0	12	12	3	0	0	204.079	1	0.25	0.444444	0.583333	aromatics						1.73739
	C9H16O5N0S0	9	16	5	0	0	204.1	1.77778	0.555556	0	0.222222	aliphatics	0.526164	0.948523	0.863623	0.710356	0.753179	1.27324	7.32898	6.16678					Product	Product
	C13H16O2N0S0	13	16	2	0	0	204.115	1.23077	0.153846	0.363636	0.461538	highly unsaturated						0.435318
	C10H20O4N0S0	10	20	4	0	0	204.136	2	0.4	0	0.1	aliphatics						0.418959	3.44477	1.23344					Product	Product
	C10H6O5N0S0	10	6	5	0	0	206.022	0.6	0.5	0.6	0.8	condensed aromatics				0.220172		0.939954		0.588619
	C11H10O4N0S0	11	10	4	0	0	206.058	0.909091	0.363636	0.428571	0.636364	aromatics	0.309049		0.218564	0.311721	0.338956	8.46513	0.318786	0.445674				Product
	C8H14O6N0S0	8	14	6	0	0	206.079	1.75	0.75	0	0.25	aliphatics						0.248997	0.545668	0.851359
	C12H14O3N0S0	12	14	3	0	0	206.094	1.16667	0.25	0.333333	0.5	highly unsaturated						1.51643
	C9H18O5N0S0	9	18	5	0	0	206.115	2	0.555556	0	0.111111	aliphatics							0.329452	0.732615
	C13H18O2N0S0	13	18	2	0	0	206.131	1.38462	0.153846	0.272727	0.384615	highly unsaturated
	C10H8O5N0S0	10	8	5	0	0	208.037	0.8	0.5	0.4	0.7	aromatics	0.663697	0.694658	0.554817	0.727222	0.722068	1.89833	0.194692	1.11522				Product
	C11H12O4N0S0	11	12	4	0	0	208.074	1.09091	0.363636	0.285714	0.545455	highly unsaturated	0.324137	0.430059	0.417298	0.517686	0.449913	6.84447	0.47428	0.893484				Product
	C12H16O3N0S0	12	16	3	0	0	208.11	1.33333	0.25	0.222222	0.416667	highly unsaturated						0.49715	0.419329
	C13H20O2N0S0	13	20	2	0	0	208.146	1.53846	0.153846	0.181818	0.307692	aliphatics
	C9H7O5N1S0	9	7	5	1	0	209.032	0.777778	0.555556	0.333333	0.777778	condensed aromatics						0.296348
	C9H6O6N0S0	9	6	6	0	0	210.016	0.666667	0.666667	0.333333	0.777778	aromatics	1.39522	2.01014	0.978437	1.2835	1.52781	14.6848	0.421149	1.99515				Product
	C10H10O5N0S0	10	10	5	0	0	210.053	1	0.5	0.2	0.6	highly unsaturated	0.438503	0.448921	0.374332	0.377742	0.488488	3.59345	0.255192	0.631884				Product
	C7H14O5N0S1	7	14	5	0	1	210.056	2	0.714286	0	0.142857	aliphatics								0.529315
	C14H10O2N0S0	14	10	2	0	0	210.068	0.714286	0.142857	0.666667	0.714286	condensed aromatics						0.762777
	C11H14O4N0S0	11	14	4	0	0	210.089	1.27273	0.363636	0.142857	0.454545	highly unsaturated	0.752359	0.726401	0.668769	0.682017	0.669005	1.26242	1.23252	1.33767
	C12H18O3N0S0	12	18	3	0	0	210.126	1.5	0.25	0.111111	0.333333	aliphatics						0.298589	0.66345
	C13H22O2N0S0	13	22	2	0	0	210.162	1.69231	0.153846	0.0909091	0.230769	aliphatics
	C9H9O5N1S0	9	9	5	1	0	211.048	1	0.555556	0	0.666667	aromatics						0.176623
	C9H8O6N0S0	9	8	6	0	0	212.032	0.888889	0.666667	0	0.666667	aromatics						0.577559
	C10H12O5N0S0	10	12	5	0	0	212.068	1.2	0.5	0	0.5	highly unsaturated	0.964533	1.10471	0.872963	1.14029	0.906851	2.49573	1.64645	1.95483
	C14H12O2N0S0	14	12	2	0	0	212.084	0.857143	0.142857	0.583333	0.642857	aromatics						1.17369
	C11H16O4N0S0	11	16	4	0	0	212.105	1.45455	0.363636	0	0.363636	highly unsaturated	0.897503	1.08554	0.912193	1.21649	0.900578	1.47759	4.16944	2.94358
	C12H20O3N0S0	12	20	3	0	0	212.141	1.66667	0.25	0	0.25	aliphatics						0.275543	1.93569
	C13H24O2N0S0	13	24	2	0	0	212.178	1.84615	0.153846	0	0.153846	aliphatics
	C9H10O6N0S0	9	10	6	0	0	214.048	1.11111	0.666667	0	0.555556	highly unsaturated	0.978153	1.18314	0.866497	1.07002	1.03267	3.18388	0.791137	2.73235
	C13H10O3N0S0	13	10	3	0	0	214.063	0.769231	0.230769	0.6	0.692308	aromatics						0.697618
	C10H14O5N0S0	10	14	5	0	0	214.084	1.4	0.5	0	0.4	highly unsaturated	1.94355	2.57162	1.95874	2.34767	1.98142	3.85288	1.95931	6.7487					Product
	C14H14O2N0S0	14	14	2	0	0	214.099	1	0.142857	0.5	0.571429	aromatics						0.581163
	C11H18O4N0S0	11	18	4	0	0	214.121	1.63636	0.363636	0	0.272727	aliphatics	0.731128	0.967768	0.833015	1.13961	0.650627	1.53165	8.56576	6.87689					Product	Product
	C12H22O3N0S0	12	22	3	0	0	214.157	1.83333	0.25	0	0.166667	aliphatics						0.548445	6.86443						Product
	C13H26O2N0S0	13	26	2	0	0	214.193	2	0.153846	0	0.0769231	aliphatics
	C9H13O5N1S0	9	13	5	1	0	215.079	1.44444	0.555556	0	0.444444	highly unsaturated						0.462724
	C8H8O7N0S0	8	8	7	0	0	216.027	1	0.875	0	0.625	highly unsaturated						0.271728
	C12H8O4N0S0	12	8	4	0	0	216.042	0.666667	0.333333	0.625	0.75	condensed aromatics						0.955238
	C9H12O6N0S0	9	12	6	0	0	216.063	1.33333	0.666667	0	0.444444	highly unsaturated	3.53193	4.77367	2.67091	3.82255	3.5951	6.71399	4.36514	9.42997
	C13H12O3N0S0	13	12	3	0	0	216.079	0.923077	0.230769	0.5	0.615385	aromatics						1.44182
	C10H16O5N0S0	10	16	5	0	0	216.1	1.6	0.5	0	0.3	aliphatics	1.31484	2.12338	1.45048	1.94486	1.62961	2.64477	22.7113	1.93458					Product	Product
	C14H16O2N0S0	14	16	2	0	0	216.115	1.14286	0.142857	0.416667	0.5	highly unsaturated						0.563695
	C11H20O4N0S0	11	20	4	0	0	216.136	1.81818	0.363636	0	0.181818	aliphatics	0.297565	0.465022	0.215403	0.991307	0.269082	1.16758	14.9954	13.1262					Product	Product
	C12H24O3N0S0	12	24	3	0	0	216.173	2	0.25	0	0.0833333	aliphatics						0.253982	3.98222						Product
	C11H6O5N0S0	11	6	5	0	0	218.022	0.545455	0.454545	0.666667	0.818182	condensed aromatics						0.827267
	C8H10O5N0S1	8	10	5	0	1	218.025	1.25	0.625	0	0.5	highly unsaturated						0.385488
	C8H10O7N0S0	8	10	7	0	0	218.043	1.25	0.875	0	0.5	highly unsaturated	0.286616			0.411323	0.350998	0.595581	0.212934	0.595249
	C12H10O4N0S0	12	10	4	0	0	218.058	0.833333	0.333333	0.5	0.666667	aromatics						2.72559						Product
	C9H14O6N0S0	9	14	6	0	0	218.079	1.55556	0.666667	0	0.333333	aliphatics	2.95275	4.39375	3.40175	3.31466	4.21687	4.84478	7.99896	11.3934
	C13H14O3N0S0	13	14	3	0	0	218.094	1.07692	0.230769	0.4	0.538462	highly unsaturated						1.57657
	C10H18O5N0S0	10	18	5	0	0	218.115	1.8	0.5	0	0.2	aliphatics	0.484703	0.899452	0.58758	0.749634	0.525933	1.74444	12.6968	9.47484					Product	Product
	C14H18O2N0S0	14	18	2	0	0	218.131	1.28571	0.142857	0.333333	0.428571	highly unsaturated						0.22928
	C11H22O4N0S0	11	22	4	0	0	218.152	2	0.363636	0	0.0909091	aliphatics						0.357682	2.68854	15.6993					Product	Product
	C11H8O5N0S0	11	8	5	0	0	220.037	0.727273	0.454545	0.5	0.727273	aromatics				0.236659		1.83887
	C8H12O7N0S0	8	12	7	0	0	220.058	1.5	0.875	0	0.375	aliphatics				0.233164	0.271027	0.478679	0.318786	0.538472
	C12H12O4N0S0	12	12	4	0	0	220.074	1	0.333333	0.375	0.583333	aromatics	0.255504	0.265902	0.320446	0.270619	0.261994	6.62792		0.43499				Product
	C9H16O6N0S0	9	16	6	0	0	220.095	1.77778	0.666667	0	0.222222	aliphatics		0.300942	0.232934	0.323269		0.525431	1.28738	1.77149
	C13H16O3N0S0	13	16	3	0	0	220.11	1.23077	0.230769	0.3	0.461538	highly unsaturated						0.925224
	C10H20O5N0S0	10	20	5	0	0	220.131	2	0.5	0	0.1	aliphatics							0.559412	1.41588
	C14H20O2N0S0	14	20	2	0	0	220.146	1.42857	0.142857	0.25	0.357143	highly unsaturated
	C10H6O6N0S0	10	6	6	0	0	222.016	0.6	0.6	0.5	0.8	condensed aromatics						3.87766						Product
	C11H10O5N0S0	11	10	5	0	0	222.053	0.909091	0.454545	0.333333	0.636364	aromatics	0.566088	0.5213	0.616606	0.548455	0.681737	8.86468	0.267757	0.757522				Product
	C8H14O5N0S1	8	14	5	0	1	222.056	1.75	0.625	0	0.25	aliphatics								0.417593
	C15H10O2N0S0	15	10	2	0	0	222.068	0.666667	0.133333	0.692308	0.733333	condensed aromatics						0.296348
	C12H14O4N0S0	12	14	4	0	0	222.089	1.16667	0.333333	0.25	0.5	highly unsaturated	0.583447	0.452448	1.41657	1.05285	0.752426	4.99174	0.842914	2.53698
	C13H18O3N0S0	13	18	3	0	0	222.126	1.38462	0.230769	0.2	0.384615	highly unsaturated						0.456396	0.373762
	C14H22O2N0S0	14	22	2	0	0	222.162	1.57143	0.142857	0.166667	0.285714	aliphatics
	C10H9O5N1S0	10	9	5	1	0	223.048	0.9	0.5	0.25	0.7	aromatics						0.218213
	C7H13O7N1S0	7	13	7	1	0	223.069	1.85714	1	6	0.285714	sugars							0.221549
	C10H8O6N0S0	10	8	6	0	0	224.032	0.8	0.6	0.25	0.7	aromatics	0.525963	0.617602	0.405802	0.602321	0.625537	4.1942	0.195497	0.898674				Product
	C14H8O3N0S0	14	8	3	0	0	224.047	0.571429	0.214286	0.727273	0.785714	condensed aromatics						0.679872
	C11H12O5N0S0	11	12	5	0	0	224.068	1.09091	0.454545	0.166667	0.545455	highly unsaturated	0.610085	0.578958	0.588011	0.695693	0.620457	9.48494	0.553769	1.24148				Product
	C8H16O5N0S1	8	16	5	0	1	224.072	2	0.625	0	0.125	aliphatics								0.681153
	C15H12O2N0S0	15	12	2	0	0	224.084	0.8	0.133333	0.615385	0.666667	aromatics						1.17848
	C12H16O4N0S0	12	16	4	0	0	224.105	1.33333	0.333333	0.125	0.416667	highly unsaturated	0.848565	0.930274	0.812323	0.928249	0.878123	1.17924	1.45997	1.3336
	C13H20O3N0S0	13	20	3	0	0	224.141	1.53846	0.230769	0.1	0.307692	aliphatics						0.299177	0.663892
	C14H24O2N0S0	14	24	2	0	0	224.178	1.71429	0.142857	0.0833333	0.214286	aliphatics
	C10H11O5N1S0	10	11	5	1	0	225.064	1.1	0.5	0	0.6	highly unsaturated						0.286423
	C10H10O6N0S0	10	10	6	0	0	226.048	1	0.6	0	0.6	highly unsaturated	0.578974	0.48051	0.459976	0.621086	0.526999	2.22955	0.296812	0.981368
	C7H14O6N0S1	7	14	6	0	1	226.051	2	0.857143	0	0.142857	aliphatics			0.271589					1.22469
	C14H10O3N0S0	14	10	3	0	0	226.063	0.714286	0.214286	0.636364	0.714286	condensed aromatics						1.81142
	C11H14O5N0S0	11	14	5	0	0	226.084	1.27273	0.454545	0	0.454545	highly unsaturated	1.48355	1.52426	1.40579	1.58877	1.40682	2.5437	3.31565	3.23785
	C15H14O2N0S0	15	14	2	0	0	226.099	0.933333	0.133333	0.538462	0.6	aromatics						0.888948
	C13H22O3N0S0	13	22	3	0	0	226.157	1.69231	0.230769	0	0.230769	aliphatics						0.247498	2.1638						Product
	C14H26O2N0S0	14	26	2	0	0	226.193	1.85714	0.142857	0	0.142857	aliphatics
	C10H13O5N1S0	10	13	5	1	0	227.079	1.3	0.5	0	0.5	highly unsaturated						0.481451
	C9H8O7N0S0	9	8	7	0	0	228.027	0.888889	0.777778	0	0.666667	highly unsaturated						0.379863
	C13H8O4N0S0	13	8	4	0	0	228.042	0.615385	0.307692	0.666667	0.769231	condensed aromatics						0.342432
	C10H12O6N0S0	10	12	6	0	0	228.063	1.2	0.6	0	0.5	highly unsaturated	2.47125	2.91741	1.74406	2.61434	2.39395	5.29646	2.65668	5.88758
	C14H12O3N0S0	14	12	3	0	0	228.079	0.857143	0.214286	0.545455	0.642857	aromatics						2.11642						Product
	C11H16O5N0S0	11	16	5	0	0	228.1	1.45455	0.454545	0	0.363636	highly unsaturated	2.34614	3.05642	2.59532	2.95554	2.48973	3.59927	13.8214	7.74282					Product
	C15H16O2N0S0	15	16	2	0	0	228.115	1.06667	0.133333	0.461538	0.533333	aromatics						0.448179
	C12H20O4N0S0	12	20	4	0	0	228.136	1.66667	0.333333	0	0.25	aliphatics	0.441708	0.743806	0.676672	1.18846	0.547259	1.32786	1.66767	7.93794					Product	Product
	C13H24O3N0S0	13	24	3	0	0	228.173	1.84615	0.230769	0	0.153846	aliphatics						0.311998	6.16449						Product
	C14H28O2N0S0	14	28	2	0	0	228.209	2	0.142857	0	0.0714286	aliphatics
	C9H11O6N1S0	9	11	6	1	0	229.059	1.22222	0.666667	0	0.555556	highly unsaturated						0.257316		0.518935
	C10H15O5N1S0	10	15	5	1	0	229.095	1.5	0.5	0	0.4	peptides						0.487954
	C9H10O7N0S0	9	10	7	0	0	230.043	1.11111	0.777778	0	0.555556	highly unsaturated	0.718576	0.591686	0.443738	0.725323	0.779397	1.91512	0.293758	1.34557
	C13H10O4N0S0	13	10	4	0	0	230.058	0.769231	0.307692	0.555556	0.692308	aromatics						2.23731						Product
	C10H14O6N0S0	10	14	6	0	0	230.079	1.4	0.6	0	0.4	highly unsaturated	5.09453	7.13006	4.96777	5.7494	5.67732	9.97793	9.58837	16.2397
	C14H14O3N0S0	14	14	3	0	0	230.094	1	0.214286	0.454545	0.571429	aromatics						1.29791
	C11H18O5N0S0	11	18	5	0	0	230.115	1.63636	0.454545	0	0.272727	aliphatics	1.32025	2.29176	1.70037	1.88142	1.45361	2.86173	26.9556	13.726					Product	Product
	C15H18O2N0S0	15	18	2	0	0	230.131	1.2	0.133333	0.384615	0.466667	highly unsaturated						0.332316
	C12H22O4N0S0	12	22	4	0	0	230.152	1.83333	0.333333	0	0.166667	aliphatics	0.261847	0.694428	0.385828	1.17744	0.33952	1.19536	2.81228	18.2452					Product	Product
	C13H26O3N0S0	13	26	3	0	0	230.188	2	0.230769	0	0.0769231	aliphatics						0.211282	3.42193						Product
	C9H13O6N1S0	9	13	6	1	0	231.074	1.44444	0.666667	0	0.444444	highly unsaturated						0.258973		0.496652
	C12H8O5N0S0	12	8	5	0	0	232.037	0.666667	0.416667	0.571429	0.75	condensed aromatics						1.35954
	C9H12O7N0S0	9	12	7	0	0	232.058	1.33333	0.777778	0	0.444444	highly unsaturated	1.40731	1.74876	0.958463	1.74216	1.65445	3.88182	1.19965	3.49946
	C13H12O4N0S0	13	12	4	0	0	232.074	0.923077	0.307692	0.444444	0.615385	aromatics						3.82248						Product
	C10H16O6N0S0	10	16	6	0	0	232.095	1.6	0.6	0	0.3	aliphatics	2.74472	4.05562	2.94652	3.15573	3.30758	5.12316	14.3615	12.5881
	C14H16O3N0S0	14	16	3	0	0	232.11	1.14286	0.214286	0.363636	0.5	highly unsaturated						1.21779
	C11H20O5N0S0	11	20	5	0	0	232.131	1.81818	0.454545	0	0.181818	aliphatics	0.346102	0.869549	0.525071	0.743404	0.483971	1.67112	15.5736	1.96513					Product	Product
	C15H20O2N0S0	15	20	2	0	0	232.146	1.33333	0.133333	0.307692	0.4	highly unsaturated
	C12H24O4N0S0	12	24	4	0	0	232.167	2	0.333333	0	0.0833333	aliphatics						0.258418	5.52992	19.5958					Product	Product
	C9H15O6N1S0	9	15	6	1	0	233.09	1.66667	0.666667	0	0.333333	peptides
	C11H6O6N0S0	11	6	6	0	0	234.016	0.545455	0.545455	0.6	0.818182	condensed aromatics						1.98276
	C8H10O8N0S0	8	10	8	0	0	234.038	1.25	1	0	0.5	sugars						0.191476
	C12H10O5N0S0	12	10	5	0	0	234.053	0.833333	0.416667	0.428571	0.666667	aromatics			0.22733		0.263876	3.49363						Product
	C9H14O5N0S1	9	14	5	0	1	234.056	1.55556	0.555556	0	0.333333	aliphatics
	C9H14O7N0S0	9	14	7	0	0	234.074	1.55556	0.777778	0	0.333333	aliphatics	0.626175	0.79464	0.489865	0.873396	0.730787	1.16289	1.56869	2.73639
	C13H14O4N0S0	13	14	4	0	0	234.089	1.07692	0.307692	0.333333	0.538462	highly unsaturated	0.331548		0.46285	0.446802	0.393462	5.95915	0.257244	0.498517				Product
	C10H18O6N0S0	10	18	6	0	0	234.11	1.8	0.6	0	0.2	aliphatics		0.368491	0.337977	0.368929		0.624144	3.57597	2.83166					Product	Product
	C14H18O3N0S0	14	18	3	0	0	234.126	1.28571	0.214286	0.272727	0.428571	highly unsaturated						0.563145	0.248628
	C11H22O5N0S0	11	22	5	0	0	234.147	2	0.454545	0	0.0909091	aliphatics							0.795732	2.3288						Product
	C15H22O2N0S0	15	22	2	0	0	234.162	1.46667	0.133333	0.230769	0.333333	highly unsaturated
	C11H8O6N0S0	11	8	6	0	0	236.032	0.727273	0.545455	0.4	0.727273	aromatics	0.95078	1.11567	0.77726	0.895428	1.02722	1.28376	0.444945	1.53116				Product
	C12H12O5N0S0	12	12	5	0	0	236.068	1	0.416667	0.285714	0.583333	highly unsaturated	0.471885	0.512253	0.517311	0.542605	0.490056	9.98979	0.345863	1.1552				Product
	C9H16O5N0S1	9	16	5	0	1	236.072	1.77778	0.555556	0	0.222222	aliphatics								0.797635
	C16H12O2N0S0	16	12	2	0	0	236.084	0.75	0.125	0.642857	0.6875	aromatics						0.443913
	C9H16O7N0S0	9	16	7	0	0	236.09	1.77778	0.777778	0	0.222222	aliphatics							0.227289
	C13H16O4N0S0	13	16	4	0	0	236.105	1.23077	0.307692	0.222222	0.461538	highly unsaturated	0.659223	0.594983	0.963924	0.688931	0.585207	3.35922	0.747524	1.93746
	C10H20O6N0S0	10	20	6	0	0	236.126	2	0.6	0	0.1	aliphatics								0.577544
	C14H20O3N0S0	14	20	3	0	0	236.141	1.42857	0.214286	0.181818	0.357143	highly unsaturated						0.332316	0.488845
	C15H24O2N0S0	15	24	2	0	0	236.178	1.6	0.133333	0.153846	0.266667	aliphatics
	C11H11O5N1S0	11	11	5	1	0	237.064	1	0.454545	0.2	0.636364	aromatics						0.245663
	C8H15O7N1S0	8	15	7	1	0	237.085	1.875	0.875	0	0.25	peptides							0.265859	0.436516
	C10H6O7N0S0	10	6	7	0	0	238.011	0.6	0.7	0.333333	0.8	condensed aromatics						0.763331
	C11H10O6N0S0	11	10	6	0	0	238.048	0.909091	0.545455	0.2	0.636364	aromatics	0.585316	0.48396	0.424914	0.541922	0.623656	8.67475	0.256218	0.823276				Product
	C8H14O6N0S1	8	14	6	0	1	238.051	1.75	0.75	0	0.25	aliphatics								0.793366
	C15H10O3N0S0	15	10	3	0	0	238.063	0.666667	0.2	0.666667	0.733333	condensed aromatics						0.669495
	C8H14O8N0S0	8	14	8	0	0	238.069	1.75	1	0	0.25	sugars
	C12H14O5N0S0	12	14	5	0	0	238.084	1.16667	0.416667	0.142857	0.5	highly unsaturated	1.12016	1.01316	1.0477	1.11499	1.27529	6.89244	1.43494	2.39595				Product
	C9H18O5N0S1	9	18	5	0	1	238.088	2	0.555556	0	0.111111	aliphatics						0.263489		0.963356
	C16H14O2N0S0	16	14	2	0	0	238.099	0.875	0.125	0.571429	0.625	aromatics						1.2235
	C13H18O4N0S0	13	18	4	0	0	238.121	1.38462	0.307692	0.111111	0.384615	highly unsaturated	0.952516	0.92069	1.05575	1.15465	0.91996	1.43838	2.29345	1.84619
	C14H22O3N0S0	14	22	3	0	0	238.157	1.57143	0.214286	0.0909091	0.285714	aliphatics						0.296127	1.22324
	C15H26O2N0S0	15	26	2	0	0	238.193	1.73333	0.133333	0.0769231	0.2	aliphatics
	C11H13O5N1S0	11	13	5	1	0	239.079	1.18182	0.454545	0	0.545455	highly unsaturated						0.383468
	C10H8O7N0S0	10	8	7	0	0	240.027	0.8	0.7	0	0.7	aromatics				0.23134		0.777472
	C14H8O4N0S0	14	8	4	0	0	240.042	0.571429	0.285714	0.7	0.785714	condensed aromatics						0.523768
	C11H12O6N0S0	11	12	6	0	0	240.063	1.09091	0.545455	0	0.545455	highly unsaturated	1.50185	1.50164	1.32748	1.66755	1.36216	5.56541	1.29319	3.37338
	C8H16O6N0S1	8	16	6	0	1	240.067	2	0.75	0	0.125	aliphatics						0.235959		5.14798						Product
	C15H12O3N0S0	15	12	3	0	0	240.079	0.8	0.2	0.583333	0.666667	aromatics						1.38414
	C12H16O5N0S0	12	16	5	0	0	240.1	1.33333	0.416667	0	0.416667	highly unsaturated	2.07928	2.34206	2.24815	2.50114	2.19951	3.56712	6.25329	4.97537
	C16H16O2N0S0	16	16	2	0	0	240.115	1	0.125	0.5	0.5625	aromatics						1.28958
	C13H20O4N0S0	13	20	4	0	0	240.136	1.53846	0.307692	0	0.307692	aliphatics	1.82552	1.22278	4.44026	4.10578	2.19945	1.55966	7.75998	3.96498
	C14H24O3N0S0	14	24	3	0	0	240.173	1.71429	0.214286	0	0.214286	aliphatics						0.238178	3.33422						Product
	C15H28O2N0S0	15	28	2	0	0	240.209	1.86667	0.133333	0	0.133333	aliphatics
	C10H11O6N1S0	10	11	6	1	0	241.059	1.1	0.6	0	0.6	highly unsaturated						0.273945		0.353792
	C11H15O5N1S0	11	15	5	1	0	241.095	1.36364	0.454545	0	0.454545	highly unsaturated						0.626359
	C13H6O5N0S0	13	6	5	0	0	242.022	0.461538	0.384615	0.75	0.846154	condensed aromatics						0.246495
	C10H10O7N0S0	10	10	7	0	0	242.043	1	0.7	0	0.6	highly unsaturated	0.681522	0.645971	0.523922	0.793319	0.723072	2.27585	0.292732	1.44356
	C14H10O4N0S0	14	10	4	0	0	242.058	0.714286	0.285714	0.6	0.714286	aromatics						21.8238						Product
	C11H14O6N0S0	11	14	6	0	0	242.079	1.27273	0.545455	0	0.454545	highly unsaturated	4.33616	5.24605	3.96749	4.74009	4.51506	8.8974	7.28344	11.5173
	C15H14O3N0S0	15	14	3	0	0	242.094	0.933333	0.2	0.5	0.6	aromatics						2.6973						Product
	C12H18O5N0S0	12	18	5	0	0	242.115	1.5	0.416667	0	0.333333	aliphatics	2.13022	3.08333	2.51643	2.86004	2.43936	4.57883	19.1633	9.77735					Product
	C16H18O2N0S0	16	18	2	0	0	242.131	1.125	0.125	0.428571	0.5	highly unsaturated						0.271728
	C13H22O4N0S0	13	22	4	0	0	242.152	1.69231	0.307692	0	0.230769	aliphatics	0.510608	0.976662	0.638736	1.37201	0.680859	1.41354	18.4915	11.2524					Product	Product
	C14H26O3N0S0	14	26	3	0	0	242.188	1.85714	0.214286	0	0.142857	aliphatics						0.612772	8.54196						Product
	C15H30O2N0S0	15	30	2	0	0	242.225	2	0.133333	0	0.0666667	aliphatics
	C10H13O6N1S0	10	13	6	1	0	243.074	1.3	0.6	0	0.5	highly unsaturated			0.404365			0.715858	0.191599	1.23262
	C11H17O5N1S0	11	17	5	1	0	243.111	1.54545	0.454545	0	0.363636	peptides						0.439754
	C9H8O8N0S0	9	8	8	0	0	244.022	0.888889	0.888889	0	0.666667	highly unsaturated						0.292523
	C13H8O5N0S0	13	8	5	0	0	244.037	0.615385	0.384615	0.625	0.769231	condensed aromatics						0.648544
	C10H12O7N0S0	10	12	7	0	0	244.058	1.2	0.7	0	0.5	highly unsaturated	2.94027	2.94271	2.08563	3.35189	2.85904	8.39517	1.98468	6.9326
	C14H12O4N0S0	14	12	4	0	0	244.074	0.857143	0.285714	0.5	0.642857	aromatics						2.12329						Product
	C11H16O6N0S0	11	16	6	0	0	244.095	1.45455	0.545455	0	0.363636	highly unsaturated	5.77004	8.16484	6.18058	6.83856	6.44699	11.9346	24.4942	22.436
	C15H16O3N0S0	15	16	3	0	0	244.11	1.06667	0.2	0.416667	0.533333	highly unsaturated						1.28764
	C12H20O5N0S0	12	20	5	0	0	244.131	1.66667	0.416667	0	0.25	aliphatics	0.903712	1.63214	1.26483	1.52297	1.02082	2.95767	33.4312	18.8887					Product	Product
	C13H24O4N0S0	13	24	4	0	0	244.167	1.84615	0.307692	0	0.153846	aliphatics		0.390036	0.275037	1.78326		1.15374	47.2263	23.1833					Product	Product
	C14H28O3N0S0	14	28	3	0	0	244.204	2	0.214286	0	0.0714286	aliphatics						0.44225	4.37929						Product
	C10H15O6N1S0	10	15	6	1	0	245.09	1.5	0.6	0	0.4	peptides			0.384822			0.596968	0.268731	1.27492
	C12H6O6N0S0	12	6	6	0	0	246.016	0.5	0.5	0.666667	0.833333	condensed aromatics						0.219323
	C9H10O8N0S0	9	10	8	0	0	246.038	1.11111	0.888889	0	0.555556	highly unsaturated	0.485905	0.525211	0.26426	0.638408	0.56432	1.87935	0.294463	1.33292
	C13H10O5N0S0	13	10	5	0	0	246.053	0.769231	0.384615	0.5	0.692308	aromatics						2.48633						Product
	C10H14O5N0S1	10	14	5	0	1	246.056	1.4	0.5	0	0.4	highly unsaturated
	C10H14O7N0S0	10	14	7	0	0	246.074	1.4	0.7	0	0.4	highly unsaturated	3.82662	5.05145	3.44228	4.73796	4.47536	8.94842	4.89214	1.93519
	C14H14O4N0S0	14	14	4	0	0	246.089	1	0.285714	0.4	0.571429	aromatics			0.256213	0.220324		3.85298						Product
	C11H18O6N0S0	11	18	6	0	0	246.11	1.63636	0.545455	0	0.272727	aliphatics	2.65772	4.32544	3.22084	3.25457	3.1958	5.55523	37.9674	17.1254					Product
	C15H18O3N0S0	15	18	3	0	0	246.126	1.2	0.2	0.333333	0.466667	highly unsaturated						0.631627
	C12H22O5N0S0	12	22	5	0	0	246.147	1.83333	0.416667	0	0.166667	aliphatics	0.286816	0.729928	0.591316	0.614629	0.531014	1.53199	18.4426	14.3618					Product	Product
	C16H22O2N0S0	16	22	2	0	0	246.162	1.375	0.125	0.285714	0.375	highly unsaturated
	C13H26O4N0S0	13	26	4	0	0	246.183	2	0.307692	0	0.0769231	aliphatics						0.268954	8.86157	22.955					Product	Product
	C10H17O6N1S0	10	17	6	1	0	247.106	1.7	0.6	0	0.3	peptides
	C12H8O6N0S0	12	8	6	0	0	248.032	0.666667	0.5	0.5	0.75	aromatics						1.7164
	C9H12O8N0S0	9	12	8	0	0	248.053	1.33333	0.888889	0	0.444444	highly unsaturated	0.453592	0.467936	0.263973	0.649729	0.549078	1.34477	0.223396	0.992566
	C13H12O5N0S0	13	12	5	0	0	248.068	0.923077	0.384615	0.375	0.615385	aromatics	0.328811		0.321308	0.258995	0.243115	7.65633	0.218883	0.554653				Product
	C10H16O5N0S1	10	16	5	0	1	248.072	1.6	0.5	0	0.3	aliphatics						0.226862
	C17H12O2N0S0	17	12	2	0	0	248.084	0.705882	0.117647	0.666667	0.705882	condensed aromatics						0.19215
	C10H16O7N0S0	10	16	7	0	0	248.09	1.6	0.7	0	0.3	aliphatics	1.14566	1.67776	1.25419	1.66444	1.53107	2.49775	4.23251	5.17378
	C14H16O4N0S0	14	16	4	0	0	248.105	1.14286	0.285714	0.3	0.5	highly unsaturated	0.372941	0.417255	0.580395	0.394836	0.300005	3.95557	0.329247	0.642869				Product
	C11H20O6N0S0	11	20	6	0	0	248.126	1.81818	0.545455	0	0.181818	aliphatics		0.462569	0.225605	0.440269		0.933864	8.12553	4.54716					Product	Product
	C15H20O3N0S0	15	20	3	0	0	248.141	1.33333	0.2	0.25	0.4	highly unsaturated						0.389724
	C12H24O5N0S0	12	24	5	0	0	248.162	2	0.416667	0	0.0833333	aliphatics							2.44381	3.41826					Product	Product
	C16H24O2N0S0	16	24	2	0	0	248.178	1.5	0.125	0.214286	0.3125	aliphatics
	C12H11O5N1S0	12	11	5	1	0	249.064	0.916667	0.416667	0.333333	0.666667	aromatics						0.197973
	C9H15O7N1S0	9	15	7	1	0	249.085	1.66667	0.777778	0	0.333333	peptides							0.225368
	C11H6O7N0S0	11	6	7	0	0	250.011	0.545455	0.636364	0.5	0.818182	condensed aromatics						1.92176		0.56625
	C12H10O6N0S0	12	10	6	0	0	250.048	0.833333	0.5	0.333333	0.666667	aromatics	0.618097	0.730541	0.547775	0.614781	0.647679	11.6244	0.388532	1.22743				Product
	C9H14O6N0S1	9	14	6	0	1	250.051	1.55556	0.666667	0	0.333333	aliphatics						0.196389		0.47823
	C16H10O3N0S0	16	10	3	0	0	250.063	0.625	0.1875	0.692308	0.75	condensed aromatics						0.273668
	C9H14O8N0S0	9	14	8	0	0	250.069	1.55556	0.888889	0	0.333333	aliphatics						0.193259		0.497567
	C13H14O5N0S0	13	14	5	0	0	250.084	1.07692	0.384615	0.25	0.538462	highly unsaturated	0.601406	0.564237	0.587005	0.768932	0.58966	11.8126	0.663828	1.2369				Product
	C10H18O5N0S1	10	18	5	0	1	250.088	1.8	0.5	0	0.2	aliphatics								0.689268
	C17H14O2N0S0	17	14	2	0	0	250.099	0.823529	0.117647	0.6	0.647059	aromatics						0.817399
	C10H18O7N0S0	10	18	7	0	0	250.105	1.8	0.7	0	0.2	aliphatics							0.558387	0.692626
	C14H18O4N0S0	14	18	4	0	0	250.121	1.28571	0.285714	0.2	0.428571	highly unsaturated	0.752025	0.736368	0.957601	0.774858	0.57906	1.98749	0.819153	1.27476
	C11H22O6N0S0	11	22	6	0	0	250.142	2	0.545455	0	0.0909091	aliphatics							0.198574	1.19844
	C15H22O3N0S0	15	22	3	0	0	250.157	1.46667	0.2	0.166667	0.333333	highly unsaturated						0.235959	0.521667
	C16H26O2N0S0	16	26	2	0	0	250.193	1.625	0.125	0.142857	0.25	aliphatics
	C11H9O6N1S0	11	9	6	1	0	251.043	0.818182	0.545455	0.25	0.727273	aromatics						0.222927
	C12H13O5N1S0	12	13	5	1	0	251.079	1.08333	0.416667	0.166667	0.583333	highly unsaturated						0.281154
	C9H17O7N1S0	9	17	7	1	0	251.101	1.88889	0.777778	0	0.222222	peptides							0.359425	0.757958
	C11H8O7N0S0	11	8	7	0	0	252.027	0.727273	0.636364	0.25	0.727273	aromatics	1.89275	2.25979	1.25994	1.7243	1.86093	12.322	0.479978	2.14669				Product
	C15H8O4N0S0	15	8	4	0	0	252.042	0.533333	0.266667	0.727273	0.8	condensed aromatics						0.358237
	C12H12O6N0S0	12	12	6	0	0	252.063	1	0.5	0.166667	0.583333	highly unsaturated	0.859114	0.702479	0.762747	0.861772	0.989269	11.9837	0.528231	1.76133				Product
	C9H16O6N0S1	9	16	6	0	1	252.067	1.77778	0.666667	0	0.222222	aliphatics				0.300097		0.336135	0.252116	1.25643
	C16H12O3N0S0	16	12	3	0	0	252.079	0.75	0.1875	0.615385	0.6875	aromatics						1.75819
	C13H16O5N0S0	13	16	5	0	0	252.1	1.23077	0.384615	0.125	0.461538	highly unsaturated	1.44309	1.47266	1.51069	1.54014	1.30251	6.54141	2.12315	2.78232				Product
	C10H20O5N0S1	10	20	5	0	1	252.103	2	0.5	0	0.1	aliphatics						0.229582		0.861813
	C17H16O2N0S0	17	16	2	0	0	252.115	0.941176	0.117647	0.533333	0.588235	aromatics						1.41583
	C10H20O7N0S0	10	20	7	0	0	252.121	2	0.7	0	0.1	aliphatics
	C14H20O4N0S0	14	20	4	0	0	252.136	1.42857	0.285714	0.1	0.357143	highly unsaturated	0.997848	0.846471	1.16884	1.40726	0.895749	1.1956	2.45735	1.75413
	C15H24O3N0S0	15	24	3	0	0	252.173	1.6	0.2	0.0833333	0.266667	aliphatics						0.232989	1.34264
	C16H28O2N0S0	16	28	2	0	0	252.209	1.75	0.125	0.0714286	0.1875	aliphatics
	C11H11O6N1S0	11	11	6	1	0	253.059	1	0.545455	0	0.636364	aromatics						0.24259
	C8H15O8N1S0	8	15	8	1	0	253.08	1.875	1	7	0.25	sugars							0.255876
	C12H15O5N1S0	12	15	5	1	0	253.095	1.25	0.416667	0	0.5	highly unsaturated						0.535695
	C10H6O8N0S0	10	6	8	0	0	254.006	0.6	0.8	0	0.8	aromatics	2.06012	2.23249	1.46457	2.52454	2.53433	6.3928	0.827655	3.5436
	C11H10O7N0S0	11	10	7	0	0	254.043	0.909091	0.636364	0	0.636364	highly unsaturated	0.515481	0.500982	0.469173	0.577022	0.593611	3.84716	0.261155	1.11815				Product
	C8H14O7N0S1	8	14	7	0	1	254.046	1.75	0.875	0	0.25	aliphatics								0.4588
	C15H10O4N0S0	15	10	4	0	0	254.058	0.666667	0.266667	0.636364	0.733333	condensed aromatics						11.269						Product
	C12H14O6N0S0	12	14	6	0	0	254.079	1.16667	0.5	0	0.5	highly unsaturated	2.8743	3.1107	2.4351	3.12632	2.67363	7.42869	2.52894	5.85847
	C9H18O6N0S1	9	18	6	0	1	254.082	2	0.666667	0	0.111111	aliphatics			0.30507			0.458451	0.294579	9.58779						Product
	C16H14O3N0S0	16	14	3	0	0	254.094	0.875	0.1875	0.538462	0.625	aromatics						3.39525						Product
	C13H18O5N0S0	13	18	5	0	0	254.115	1.38462	0.384615	0	0.384615	highly unsaturated	2.26489	2.9467	2.5492	2.8842	2.25979	3.69549	8.79798	5.73698
	C17H18O2N0S0	17	18	2	0	0	254.131	1.05882	0.117647	0.466667	0.529412	aromatics						1.13294
	C14H22O4N0S0	14	22	4	0	0	254.152	1.57143	0.285714	0	0.285714	aliphatics	0.704155	0.833896	0.986197	1.42041	0.686065	1.21612	14.1843	3.87919					Product	Product
	C15H26O3N0S0	15	26	3	0	0	254.188	1.73333	0.2	0	0.2	aliphatics						0.228195	4.85645						Product
	C16H30O2N0S0	16	30	2	0	0	254.225	1.875	0.125	0	0.125	aliphatics
	C10H9O7N1S0	10	9	7	1	0	255.038	0.9	0.7	0	0.7	aromatics						0.221317
	C11H13O6N1S0	11	13	6	1	0	255.074	1.18182	0.545455	0	0.545455	highly unsaturated			0.404365			0.655632	0.228319	0.975598
	C8H17O8N1S0	8	17	8	1	0	255.095	2.125	1	8	0.125	sugars							0.364941
	C12H17O5N1S0	12	17	5	1	0	255.111	1.41667	0.416667	0	0.416667	highly unsaturated						0.611663
	C10H8O8N0S0	10	8	8	0	0	256.022	0.8	0.8	0	0.7	aromatics						0.246725
	C14H8O5N0S0	14	8	5	0	0	256.037	0.571429	0.357143	0.666667	0.785714	condensed aromatics						0.455836
	C11H12O5N0S1	11	12	5	0	1	256.041	1.09091	0.454545	0	0.545455	highly unsaturated						0.231245
	C11H12O7N0S0	11	12	7	0	0	256.058	1.09091	0.636364	0	0.545455	highly unsaturated	2.60051	2.20887	1.8445	2.54117	2.30075	6.59936	1.31514	4.98361
	C8H16O7N0S1	8	16	7	0	1	256.062	2	0.875	0	0.125	aliphatics								4.4617						Product
	C15H12O4N0S0	15	12	4	0	0	256.074	0.8	0.266667	0.545455	0.666667	aromatics						4.76631						Product
	C12H16O6N0S0	12	16	6	0	0	256.095	1.33333	0.5	0	0.416667	highly unsaturated	5.90537	7.14532	5.58409	6.68676	5.82547	1.72237	15.5862	17.1874
	C16H16O3N0S0	16	16	3	0	0	256.11	1	0.1875	0.461538	0.5625	aromatics						2.14662						Product
	C13H20O5N0S0	13	20	5	0	0	256.131	1.53846	0.384615	0	0.307692	aliphatics	1.91678	2.87716	2.56443	2.6989	2.18954	3.93699	24.3382	1.58384					Product
	C17H20O2N0S0	17	20	2	0	0	256.146	1.17647	0.117647	0.4	0.470588	highly unsaturated						0.194645
	C14H24O4N0S0	14	24	4	0	0	256.167	1.71429	0.285714	0	0.214286	aliphatics	0.260445	0.513556	0.432386	1.42428	0.320766	1.13377	19.1653	11.9868					Product	Product
	C15H28O3N0S0	15	28	3	0	0	256.204	1.86667	0.2	0	0.133333	aliphatics						0.717267	22.1129						Product
	C16H32O2N0S0	16	32	2	0	0	256.24	2	0.125	0	0.0625	aliphatics
	C10H11O7N1S0	10	11	7	1	0	257.054	1.1	0.7	0	0.6	highly unsaturated						0.278952		0.485519
	C11H15O6N1S0	11	15	6	1	0	257.09	1.36364	0.545455	0	0.454545	highly unsaturated			0.730128			1.13959	0.529993	2.42468						Product
	C12H19O5N1S0	12	19	5	1	0	257.126	1.58333	0.416667	0	0.333333	peptides						0.392618
	C10H10O8N0S0	10	10	8	0	0	258.038	1	0.8	0	0.6	highly unsaturated	0.787009	0.71904	0.44187	0.9537	0.855731	2.76968	0.343812	1.58916
	C14H10O5N0S0	14	10	5	0	0	258.053	0.714286	0.357143	0.555556	0.714286	aromatics						2.39929						Product
	C11H14O5N0S1	11	14	5	0	1	258.056	1.27273	0.454545	0	0.454545	highly unsaturated						0.28975
	C11H14O7N0S0	11	14	7	0	0	258.074	1.27273	0.636364	0	0.454545	highly unsaturated	6.06988	6.73581	4.88615	7.10075	6.36834	14.7842	6.37939	15.7643
	C15H14O4N0S0	15	14	4	0	0	258.089	0.933333	0.266667	0.454545	0.6	aromatics						3.19231						Product
	C12H18O6N0S0	12	18	6	0	0	258.11	1.5	0.5	0	0.333333	aliphatics	5.46286	7.81613	6.12281	6.80483	5.99972	11.4314	38.5448	24.1466					Product
	C16H18O3N0S0	16	18	3	0	0	258.126	1.125	0.1875	0.384615	0.5	highly unsaturated						0.645768
	C13H22O5N0S0	13	22	5	0	0	258.147	1.69231	0.384615	0	0.230769	aliphatics	1.14012	1.73066	1.56717	1.94827	1.36103	3.61925	45.8673	22.9645					Product	Product
	C14H26O4N0S0	14	26	4	0	0	258.183	1.85714	0.285714	0	0.142857	aliphatics		0.291741		2.18622		1.73599	41.1577	26.8674		Product			Product	Product
	C15H30O3N0S0	15	30	3	0	0	258.22	2	0.2	0	0.0666667	aliphatics						0.626813	8.54442						Product
	C10H13O7N1S0	10	13	7	1	0	259.069	1.3	0.7	0	0.5	highly unsaturated	0.327475	0.347176	0.235377	0.538579	0.413972	0.575895	0.299365	1.47334
	C11H17O6N1S0	11	17	6	1	0	259.106	1.54545	0.545455	0	0.363636	peptides			0.511995			0.651359	0.361789	1.32115
	C13H8O6N0S0	13	8	6	0	0	260.032	0.615385	0.461538	0.571429	0.769231	condensed aromatics						2.62522						Product
	C10H12O8N0S0	10	12	8	0	0	260.053	1.2	0.8	0	0.5	highly unsaturated	2.8689	3.16775	1.89508	3.42931	3.25088	8.46979	1.56776	6.46714
	C14H12O5N0S0	14	12	5	0	0	260.068	0.857143	0.357143	0.444444	0.642857	aromatics						4.99564						Product
	C11H16O5N0S1	11	16	5	0	1	260.072	1.45455	0.454545	0	0.363636	highly unsaturated						0.176623
	C11H16O7N0S0	11	16	7	0	0	260.09	1.45455	0.636364	0	0.363636	highly unsaturated	5.63124	7.11879	5.47028	6.78166	6.67192	11.4957	13.1114	18.2986
	C15H16O4N0S0	15	16	4	0	0	260.105	1.06667	0.266667	0.363636	0.533333	highly unsaturated			0.20793	0.235671	0.291913	4.48294						Product
	C12H20O6N0S0	12	20	6	0	0	260.126	1.66667	0.5	0	0.25	aliphatics	1.91231	3.18255	2.44731	2.70551	2.67188	4.85948	39.5657	2.78363					Product	Product
	C16H20O3N0S0	16	20	3	0	0	260.141	1.25	0.1875	0.307692	0.4375	highly unsaturated						0.451122
	C13H24O5N0S0	13	24	5	0	0	260.162	1.84615	0.384615	0	0.153846	aliphatics		0.592223	0.318865	0.504846	0.321832	1.25688	27.1948	16.7147					Product	Product
	C17H24O2N0S0	17	24	2	0	0	260.178	1.41176	0.117647	0.266667	0.352941	highly unsaturated
	C14H28O4N0S0	14	28	4	0	0	260.199	2	0.285714	0	0.0714286	aliphatics						0.352413	7.36734	25.6653					Product	Product
	C10H15O7N1S0	10	15	7	1	0	261.085	1.5	0.7	0	0.4	peptides	0.237678	0.313286	0.202183	0.328435	0.336509	0.35685	0.233372	0.586916
	C12H6O7N0S0	12	6	7	0	0	262.011	0.5	0.583333	0.6	0.833333	condensed aromatics						0.828214
	C9H10O9N0S0	9	10	9	0	0	262.032	1.11111	1	0	0.555556	sugars						0.1769
	C13H10O6N0S0	13	10	6	0	0	262.048	0.769231	0.461538	0.428571	0.692308	aromatics						4.84922						Product
	C10H14O6N0S1	10	14	6	0	1	262.051	1.4	0.6	0	0.4	highly unsaturated		0.299792				0.174959
	C10H14O8N0S0	10	14	8	0	0	262.069	1.4	0.8	0	0.4	highly unsaturated	1.88634	2.21884	1.32432	2.50972	2.19882	4.31624	1.29524	4.75896
	C14H14O5N0S0	14	14	5	0	0	262.084	1	0.357143	0.333333	0.571429	highly unsaturated	0.433696		0.407095	0.406992	0.347549	9.24759	0.254577	0.646838				Product
	C11H18O5N0S1	11	18	5	0	1	262.088	1.63636	0.454545	0	0.272727	aliphatics						0.224362
	C18H14O2N0S0	18	14	2	0	0	262.099	0.777778	0.111111	0.625	0.666667	aromatics						0.299732
	C11H18O7N0S0	11	18	7	0	0	262.105	1.63636	0.636364	0	0.272727	aliphatics	1.3296	2.26508	1.69261	1.98125	1.79739	2.95539	8.78326	7.81248
	C15H18O4N0S0	15	18	4	0	0	262.121	1.2	0.266667	0.272727	0.466667	highly unsaturated	0.488843	0.363967	0.686444	0.409423	0.380792	2.16653	0.33478	0.625755
	C12H22O6N0S0	12	22	6	0	0	262.142	1.83333	0.5	0	0.166667	aliphatics		0.330538	0.235808	0.311265		0.826549	9.49852	4.68415					Product	Product
	C16H22O3N0S0	16	22	3	0	0	262.157	1.375	0.1875	0.230769	0.375	highly unsaturated						0.255645	0.248628
	C13H26O5N0S0	13	26	5	0	0	262.178	2	0.384615	0	0.0769231	aliphatics							4.43911	3.59592					Product	Product
	C17H26O2N0S0	17	26	2	0	0	262.193	1.52941	0.117647	0.2	0.294118	aliphatics
	C13H13O5N1S0	13	13	5	1	0	263.079	1	0.384615	0.285714	0.615385	aromatics						0.236513
	C10H17O7N1S0	10	17	7	1	0	263.101	1.7	0.7	0	0.3	peptides							0.246273	0.423275
	C12H8O7N0S0	12	8	7	0	0	264.027	0.666667	0.583333	0.4	0.75	aromatics						2.24362						Product
	C9H12O9N0S0	9	12	9	0	0	264.048	1.33333	1	0	0.444444	sugars						0.183832
	C13H12O6N0S0	13	12	6	0	0	264.063	0.923077	0.461538	0.285714	0.615385	aromatics	0.457597	0.383442	0.544183	0.508721	0.561184	17.3565	0.349556	0.948736				Product
	C10H16O6N0S1	10	16	6	0	1	264.067	1.6	0.6	0	0.3	aliphatics		0.383212	0.328636	0.404485		0.418653		0.652332
	C17H12O3N0S0	17	12	3	0	0	264.079	0.705882	0.176471	0.642857	0.705882	condensed aromatics						0.337861
	C10H16O8N0S0	10	16	8	0	0	264.085	1.6	0.8	0	0.3	aliphatics	0.304909	0.297185	0.255494	0.415577	0.305462	0.481346	0.382378	0.843699
	C14H16O5N0S0	14	16	5	0	0	264.1	1.14286	0.357143	0.222222	0.5	highly unsaturated	0.761505	0.711833	0.758149	0.853718	0.797524	8.46263	0.847837	1.25918				Product
	C11H20O5N0S1	11	20	5	0	1	264.103	1.81818	0.454545	0	0.181818	aliphatics								0.474673
	C18H16O2N0S0	18	16	2	0	0	264.115	0.888889	0.111111	0.5625	0.611111	aromatics						0.588959
	C11H20O7N0S0	11	20	7	0	0	264.121	1.81818	0.636364	0	0.181818	aliphatics							1.25799	1.18256
	C15H20O4N0S0	15	20	4	0	0	264.136	1.33333	0.266667	0.181818	0.4	highly unsaturated	0.563551	0.759294	0.800108	0.745152	0.656899	1.19588	0.838463	1.15332
	C12H24O6N0S0	12	24	6	0	0	264.157	2	0.5	0	0.0833333	aliphatics							0.454792	1.44172
	C16H24O3N0S0	16	24	3	0	0	264.173	1.5	0.1875	0.153846	0.3125	aliphatics						0.198527	0.553769
	C17H28O2N0S0	17	28	2	0	0	264.209	1.64706	0.117647	0.133333	0.235294	aliphatics
	C12H11O6N1S0	12	11	6	1	0	265.059	0.916667	0.5	0.2	0.666667	aromatics						0.211559
	C9H15O8N1S0	9	15	8	1	0	265.08	1.66667	0.888889	0	0.333333	peptides							0.361659
	C13H15O5N1S0	13	15	5	1	0	265.095	1.15385	0.384615	0.142857	0.538462	highly unsaturated						0.381527
	C10H19O7N1S0	10	19	7	1	0	265.116	1.9	0.7	0	0.2	peptides							0.595312	0.854165
	C11H6O8N0S0	11	6	8	0	0	266.006	0.545455	0.727273	0.333333	0.818182	condensed aromatics						14.5113						Product
	C12H10O7N0S0	12	10	7	0	0	266.043	0.833333	0.583333	0.2	0.666667	aromatics	0.845961	0.851608	0.865491	0.768172	1.03317	7.79385	0.287892	1.49295				Product
	C9H14O7N0S1	9	14	7	0	1	266.046	1.55556	0.777778	0	0.333333	aliphatics	0.301838	0.268509		0.314456	0.294234	0.24259	0.237755	0.756425
	C16H10O4N0S0	16	10	4	0	0	266.058	0.625	0.25	0.666667	0.75	condensed aromatics						1.15179
	C13H14O6N0S0	13	14	6	0	0	266.079	1.07692	0.461538	0.142857	0.538462	highly unsaturated	1.18699	1.2467	1.21913	1.44449	1.31574	15.8389	1.75133	2.62764				Product
	C10H18O6N0S1	10	18	6	0	1	266.082	1.8	0.6	0	0.2	aliphatics		0.437497	0.314123	0.337096		0.494377	0.254987	1.44966
	C17H14O3N0S0	17	14	3	0	0	266.094	0.823529	0.176471	0.571429	0.647059	aromatics						0.997349
	C14H18O5N0S0	14	18	5	0	0	266.115	1.28571	0.357143	0.111111	0.428571	highly unsaturated	1.59905	1.629	1.69922	1.79929	1.60107	4.39837	2.42556	3.14149
	C11H22O5N0S1	11	22	5	0	1	266.119	2	0.454545	0	0.0909091	aliphatics								0.711732
	C18H18O2N0S0	18	18	2	0	0	266.131	1	0.111111	0.5	0.555556	aromatics						0.849845
	C11H22O7N0S0	11	22	7	0	0	266.137	2	0.636364	0	0.0909091	aliphatics
	C15H22O4N0S0	15	22	4	0	0	266.152	1.46667	0.266667	0.0909091	0.333333	highly unsaturated	0.632184	0.7149	0.767058	0.862911	0.605842	1.29791	2.82838	1.58921
	C16H26O3N0S0	16	26	3	0	0	266.188	1.625	0.1875	0.0769231	0.25	aliphatics							1.41796
	C17H30O2N0S0	17	30	2	0	0	266.225	1.76471	0.117647	0.0666667	0.176471	aliphatics
	C12H13O6N1S0	12	13	6	1	0	267.074	1.08333	0.5	0	0.583333	highly unsaturated						0.487446		0.692931
	C9H17O8N1S0	9	17	8	1	0	267.095	1.88889	0.888889	0	0.222222	peptides							0.557976
	C13H17O5N1S0	13	17	5	1	0	267.111	1.30769	0.384615	0	0.461538	highly unsaturated						0.588959
	C11H8O8N0S0	11	8	8	0	0	268.022	0.727273	0.727273	0	0.727273	aromatics	0.255437	0.255321	0.204051	0.237342	0.348678	2.11885
	C15H8O5N0S0	15	8	5	0	0	268.037	0.533333	0.333333	0.7	0.8	condensed aromatics	1.48816	1.92825	1.0352	1.28761	1.38624	7.2659	0.312639	2.25828
	C12H12O7N0S0	12	12	7	0	0	268.058	1	0.583333	0	0.583333	highly unsaturated	1.19327	1.03984	1.09943	1.46029	1.26343	7.72454	0.614184	2.53759				Product
	C9H16O7N0S1	9	16	7	0	1	268.062	1.77778	0.777778	0	0.222222	aliphatics						0.28365	0.31858	2.17222						Product
	C16H12O4N0S0	16	12	4	0	0	268.074	0.75	0.25	0.583333	0.6875	aromatics						5.14325						Product
	C13H16O6N0S0	13	16	6	0	0	268.095	1.23077	0.461538	0	0.461538	highly unsaturated	3.86421	4.26831	3.97338	4.6009	4.01139	9.41756	4.87912	9.48984
	C10H20O6N0S1	10	20	6	0	1	268.098	2	0.6	0	0.1	aliphatics			0.237963	0.289992		0.438151	0.26627	12.1737						Product
	C17H16O3N0S0	17	16	3	0	0	268.11	0.941176	0.176471	0.5	0.588235	aromatics						2.75443						Product
	C14H20O5N0S0	14	20	5	0	0	268.131	1.42857	0.357143	0	0.357143	highly unsaturated	2.12762	2.7429	2.64777	2.73308	2.30175	3.62118	9.65381	6.29987
	C18H20O2N0S0	18	20	2	0	0	268.146	1.11111	0.111111	0.4375	0.5	highly unsaturated						0.541236
	C15H24O4N0S0	15	24	4	0	0	268.167	1.6	0.266667	0	0.266667	aliphatics	0.38369	0.659542	0.583843	1.14098	0.670949	1.95379	9.62591	3.4388					Product	Product
	C16H28O3N0S0	16	28	3	0	0	268.204	1.75	0.1875	0	0.1875	aliphatics						0.272434	4.62588						Product
	C17H32O2N0S0	17	32	2	0	0	268.24	1.88235	0.117647	0	0.117647	aliphatics
	C11H11O7N1S0	11	11	7	1	0	269.054	1	0.636364	0	0.636364	highly unsaturated						0.332316
	C12H15O6N1S0	12	15	6	1	0	269.09	1.25	0.5	0	0.5	highly unsaturated			0.902708			1.13578	0.383688	2.33537						Product
	C13H19O5N1S0	13	19	5	1	0	269.126	1.46154	0.384615	0	0.384615	highly unsaturated						0.536996
	C11H10O8N0S0	11	10	8	0	0	270.038	0.909091	0.727273	0	0.636364	highly unsaturated	0.669972	0.39893	0.459114	0.671685	0.571219	2.24872	0.195736	1.73586
	C15H10O5N0S0	15	10	5	0	0	270.053	0.666667	0.333333	0.6	0.733333	condensed aromatics			0.259518	0.294855		2.95157						Product
	C12H14O5N0S1	12	14	5	0	1	270.056	1.16667	0.416667	0	0.5	highly unsaturated						0.247498		0.462768
	C12H14O7N0S0	12	14	7	0	0	270.074	1.16667	0.583333	0	0.5	highly unsaturated	4.98136	5.28009	4.35777	5.49002	4.78414	11.7156	3.14975	1.81329
	C9H18O7N0S1	9	18	7	0	1	270.077	2	0.777778	0	0.111111	aliphatics							0.246781	21.2678						Product
	C16H14O4N0S0	16	14	4	0	0	270.089	0.875	0.25	0.5	0.625	aromatics						1.61387						Product
	C13H18O6N0S0	13	18	6	0	0	270.11	1.38462	0.461538	0	0.384615	highly unsaturated	6.95636	9.19563	7.55864	8.21779	7.13814	11.5431	19.1568	19.8838
	C17H18O3N0S0	17	18	3	0	0	270.126	1.05882	0.176471	0.428571	0.529412	highly unsaturated						2.99316						Product
	C14H22O5N0S0	14	22	5	0	0	270.147	1.57143	0.357143	0	0.285714	aliphatics	1.58997	2.24108	2.27675	2.54915	1.86946	3.28984	19.8783	1.14152					Product	Product
	C15H26O4N0S0	15	26	4	0	0	270.183	1.73333	0.266667	0	0.2	aliphatics	0.253101	0.386356	0.265984	2.35975		0.912857	22.4879	11.5564		Product			Product	Product
	C16H30O3N0S0	16	30	3	0	0	270.22	1.875	0.1875	0	0.125	aliphatics						1.52112	18.3569						Product
	C17H34O2N0S0	17	34	2	0	0	270.256	2	0.117647	0	0.0588235	aliphatics
	C11H13O7N1S0	11	13	7	1	0	271.069	1.18182	0.636364	0	0.545455	highly unsaturated	0.721247	0.667516	0.539585	0.776605	0.712848	1.36742	0.296425	1.55284
	C12H17O6N1S0	12	17	6	1	0	271.106	1.41667	0.5	0	0.416667	highly unsaturated			0.996687			1.25589	0.464638	2.28789						Product
	C13H21O5N1S0	13	21	5	1	0	271.142	1.61538	0.384615	0	0.307692	peptides						0.327816
	C14H8O6N0S0	14	8	6	0	0	272.032	0.571429	0.428571	0.625	0.785714	condensed aromatics						0.911949
	C11H12O8N0S0	11	12	8	0	0	272.053	1.09091	0.727273	0	0.545455	highly unsaturated	3.32503	3.34264	2.31942	3.67676	3.2483	9.52948	1.36335	6.55934
	C8H16O8N0S1	8	16	8	0	1	272.057	2	1	8	0.125	sugars						0.224317	0.178613
	C15H12O5N0S0	15	12	5	0	0	272.068	0.8	0.333333	0.5	0.666667	aromatics						4.82593						Product
	C12H16O5N0S1	12	16	5	0	1	272.072	1.33333	0.416667	0	0.416667	highly unsaturated						0.524877		0.694152
	C12H16O7N0S0	12	16	7	0	0	272.09	1.33333	0.583333	0	0.416667	highly unsaturated	9.29088	11.0301	8.29437	10.3042	9.26502	17.1374	1.88998	22.8386
	C16H16O4N0S0	16	16	4	0	0	272.105	1	0.25	0.416667	0.5625	aromatics						2.66265						Product
	C13H20O6N0S0	13	20	6	0	0	272.126	1.53846	0.461538	0	0.307692	aliphatics	4.82507	7.10844	5.64674	5.9853	5.13389	9.18382	48.5122	21.7184					Product
	C17H20O3N0S0	17	20	3	0	0	272.141	1.17647	0.176471	0.357143	0.470588	highly unsaturated						0.325795
	C14H24O5N0S0	14	24	5	0	0	272.162	1.71429	0.357143	0	0.214286	aliphatics	0.477092	1.04781	0.737169	0.887299	0.572035	1.97612	32.9526	26.3869					Product	Product
	C15H28O4N0S0	15	28	4	0	0	272.199	1.86667	0.266667	0	0.133333	aliphatics				2.48503		0.936722	43.5837	22.7584		Product			Product	Product
	C16H32O3N0S0	16	32	3	0	0	272.235	2	0.1875	0	0.0625	aliphatics						1.32726	8.5439						Product
	C11H15O7N1S0	11	15	7	1	0	273.085	1.36364	0.636364	0	0.454545	highly unsaturated	1.12877	1.07473	0.804563	1.09114	1.13698	1.29438	0.484742	2.46555
	C12H19O6N1S0	12	19	6	1	0	273.121	1.58333	0.5	0	0.333333	peptides			0.416005			0.522381	0.245756	1.55135
	C10H10O9N0S0	10	10	9	0	0	274.032	1	0.9	0	0.6	sugars	0.300837		0.206781	0.363535	0.370066	0.576268		0.388896
	C14H10O6N0S0	14	10	6	0	0	274.048	0.714286	0.428571	0.5	0.714286	aromatics						2.78853						Product
	C11H14O6N0S1	11	14	6	0	1	274.051	1.27273	0.545455	0	0.454545	highly unsaturated						0.246218
	C15H14O3N0S1	15	14	3	0	1	274.066	0.933333	0.2	0.454545	0.6	aromatics
	C11H14O8N0S0	11	14	8	0	0	274.069	1.27273	0.727273	0	0.454545	highly unsaturated	7.07887	7.90001	5.45146	7.82622	7.51887	15.7832	3.97825	15.4698
	C8H18O8N0S1	8	18	8	0	1	274.072	2.25	1	9	0	sugars
	C15H14O5N0S0	15	14	5	0	0	274.084	0.933333	0.333333	0.4	0.6	aromatics				0.240153	0.243366	4.93739						Product
	C12H18O5N0S1	12	18	5	0	1	274.088	1.5	0.416667	0	0.333333	aliphatics						0.248997
	C19H14O2N0S0	19	14	2	0	0	274.099	0.736842	0.105263	0.647059	0.684211	aromatics						0.235444
	C12H18O7N0S0	12	18	7	0	0	274.105	1.5	0.583333	0	0.333333	aliphatics	6.05639	8.02215	6.33117	7.08023	6.7894	11.4547	22.7315	2.57548
	C16H18O4N0S0	16	18	4	0	0	274.121	1.125	0.25	0.333333	0.5	highly unsaturated			0.247016	0.23909		1.75763
	C13H22O6N0S0	13	22	6	0	0	274.142	1.69231	0.461538	0	0.230769	aliphatics	1.44149	2.41298	2.04611	2.0013	1.95966	3.73147	43.7168	2.93785					Product	Product
	C17H22O3N0S0	17	22	3	0	0	274.157	1.29412	0.176471	0.285714	0.411765	highly unsaturated						0.233463
	C14H26O5N0S0	14	26	5	0	0	274.178	1.85714	0.357143	0	0.142857	aliphatics		0.343342	0.280067	0.407752	0.272908	0.942449	26.7697	16.233					Product	Product
	C18H26O2N0S0	18	26	2	0	0	274.193	1.44444	0.111111	0.25	0.333333	highly unsaturated
	C15H30O4N0S0	15	30	4	0	0	274.214	2	0.266667	0	0.0666667	aliphatics						0.416746	15.7887	17.2259					Product	Product
	C10H13O8N1S0	10	13	8	1	0	275.064	1.3	0.8	0	0.5	highly unsaturated						0.211836
	C11H17O7N1S0	11	17	7	1	0	275.101	1.54545	0.636364	0	0.363636	peptides	0.531505	0.509186	0.512426	0.520193	0.447968	0.569245	0.315913	0.987534
	C13H8O7N0S0	13	8	7	0	0	276.027	0.615385	0.538462	0.5	0.769231	condensed aromatics						6.99784						Product
	C10H12O9N0S0	10	12	9	0	0	276.048	1.2	0.9	0	0.5	sugars	0.587519	0.465712	0.296736	0.685284	0.620331	1.22389	0.192625	0.923166
	C14H12O6N0S0	14	12	6	0	0	276.063	0.857143	0.428571	0.375	0.642857	aromatics	0.240549		0.566456			8.62318						Product
	C11H16O6N0S1	11	16	6	0	1	276.067	1.45455	0.545455	0	0.363636	highly unsaturated		0.583022	0.394737	0.532425		0.537987		0.879137
	C18H12O3N0S0	18	12	3	0	0	276.079	0.666667	0.166667	0.666667	0.722222	condensed aromatics						0.293632
	C11H16O8N0S0	11	16	8	0	0	276.085	1.45455	0.727273	0	0.363636	highly unsaturated	3.70564	4.3972	3.44343	4.49044	4.54454	7.89838	3.71683	9.25323
	C15H16O5N0S0	15	16	5	0	0	276.1	1.06667	0.333333	0.3	0.533333	highly unsaturated	0.471351	0.281774	0.455378	0.467999	0.404313	9.21155	0.366172	0.756425				Product
	C12H20O5N0S1	12	20	5	0	1	276.103	1.66667	0.416667	0	0.25	aliphatics						0.243445
	C19H16O2N0S0	19	16	2	0	0	276.115	0.842105	0.105263	0.588235	0.631579	aromatics						0.391224
	C12H20O7N0S0	12	20	7	0	0	276.121	1.66667	0.583333	0	0.25	aliphatics	1.33681	2.09072	1.71905	1.78865	1.5768	3.62752	13.7	8.87776					Product	Product
	C16H20O4N0S0	16	20	4	0	0	276.136	1.25	0.25	0.25	0.4375	highly unsaturated	0.354181	0.368031	0.705268	0.43495	0.34642	1.24829	0.482752	0.529315
	C13H24O6N0S0	13	24	6	0	0	276.157	1.84615	0.461538	0	0.153846	aliphatics		0.311753		0.247675		0.657227	14.2953	5.66426					Product	Product
	C17H24O3N0S0	17	24	3	0	0	276.173	1.41176	0.176471	0.214286	0.352941	highly unsaturated						0.184663
	C14H28O5N0S0	14	28	5	0	0	276.194	2	0.357143	0	0.0714286	aliphatics							4.1838	3.93567					Product	Product
	C18H28O2N0S0	18	28	2	0	0	276.209	1.55556	0.111111	0.1875	0.277778	aliphatics
	C13H11O6N1S0	13	11	6	1	0	277.059	0.846154	0.461538	0.333333	0.692308	aromatics						0.187817
	C10H15O8N1S0	10	15	8	1	0	277.08	1.5	0.8	0	0.4	peptides	0.262047					0.276771	0.276321
	C14H15O5N1S0	14	15	5	1	0	277.095	1.07143	0.357143	0.25	0.571429	highly unsaturated						0.247882
	C11H19O7N1S0	11	19	7	1	0	277.116	1.72727	0.636364	0	0.272727	peptides							0.386276	0.575124
	C12H23O6N1S0	12	23	6	1	0	277.153	1.91667	0.5	0	0.166667	peptides							0.187496
	C12H6O8N0S0	12	6	8	0	0	278.006	0.5	0.666667	0.5	0.833333	condensed aromatics						0.681495
	C13H10O7N0S0	13	10	7	0	0	278.043	0.769231	0.538462	0.333333	0.692308	aromatics	0.28942		0.350335	0.415349	0.368875	4.56497		0.559229				Product
	C10H14O7N0S1	10	14	7	0	1	278.046	1.4	0.7	0	0.4	highly unsaturated	0.326474	0.464486	0.293287	0.315823	0.389197	0.327459		0.647753
	C17H10O4N0S0	17	10	4	0	0	278.058	0.588235	0.235294	0.692308	0.764706	condensed aromatics						0.614159
	C10H14O9N0S0	10	14	9	0	0	278.064	1.4	0.9	0	0.4	sugars	0.384758		0.264547	0.508721	0.351312	0.733944	0.214985	0.659354
	C14H14O6N0S0	14	14	6	0	0	278.079	1	0.428571	0.25	0.571429	highly unsaturated	0.775258	0.689521	0.845229	0.829331	0.743582	24.86	0.583285	1.76412				Product
	C11H18O6N0S1	11	18	6	0	1	278.082	1.63636	0.545455	0	0.272727	aliphatics		0.698875	0.52349	0.573755		0.611386	0.244115	1.66565
	C18H14O3N0S0	18	14	3	0	0	278.094	0.777778	0.166667	0.6	0.666667	aromatics						0.586866
	C11H18O8N0S0	11	18	8	0	0	278.1	1.63636	0.727273	0	0.272727	aliphatics	0.433763	0.610624	0.548206	0.700023	0.653575	0.918327	1.3533	1.84588
	C15H18O5N0S0	15	18	5	0	0	278.115	1.2	0.333333	0.2	0.466667	highly unsaturated	1.15087	0.913253	1.28997	1.18466	1.1181	6.48544	1.19596	1.83148				Product
	C12H22O5N0S1	12	22	5	0	1	278.119	1.83333	0.416667	0	0.166667	aliphatics								0.377296
	C19H18O2N0S0	19	18	2	0	0	278.131	0.947368	0.105263	0.529412	0.578947	aromatics						0.697223
	C12H22O7N0S0	12	22	7	0	0	278.137	1.83333	0.583333	0	0.166667	aliphatics						0.267845	2.16318	1.99332					Product
	C16H22O4N0S0	16	22	4	0	0	278.152	1.375	0.25	0.166667	0.375	highly unsaturated	0.837883	0.656398	1.19183	1.78751	0.751109	3.93838	1.92933	2.76226
	C13H26O6N0S0	13	26	6	0	0	278.173	2	0.461538	0	0.0769231	aliphatics							1.17132	2.43449						Product
	C17H26O3N0S0	17	26	3	0	0	278.188	1.52941	0.176471	0.142857	0.294118	aliphatics							0.527822
	C18H30O2N0S0	18	30	2	0	0	278.225	1.66667	0.111111	0.125	0.222222	aliphatics
	C13H13O6N1S0	13	13	6	1	0	279.074	1	0.461538	0.166667	0.615385	aromatics						0.364337		0.429193
	C10H17O8N1S0	10	17	8	1	0	279.095	1.7	0.8	0	0.3	peptides							0.666495
	C14H17O5N1S0	14	17	5	1	0	279.111	1.21429	0.357143	0.125	0.5	highly unsaturated						0.458886
	C11H21O7N1S0	11	21	7	1	0	279.132	1.90909	0.636364	0	0.181818	peptides							0.824451	1.36197
	C12H8O8N0S0	12	8	8	0	0	280.022	0.666667	0.666667	0.25	0.75	aromatics	0.442375	0.418328	0.396749	0.350999	0.567707	8.15264	0.229961	0.451168				Product
	C16H8O5N0S0	16	8	5	0	0	280.037	0.5	0.3125	0.727273	0.8125	condensed aromatics						0.444745
	C13H12O7N0S0	13	12	7	0	0	280.058	0.923077	0.538462	0.166667	0.615385	highly unsaturated	0.838817	0.629716	0.777117	0.815428	0.893804	11.5347	0.341555	1.24117				Product
	C10H16O7N0S1	10	16	7	0	1	280.062	1.6	0.7	0	0.3	aliphatics	0.732263	0.733608	0.5495	0.817555	0.796207	0.644146	0.463792	1.8932
	C17H12O4N0S0	17	12	4	0	0	280.074	0.705882	0.235294	0.615385	0.705882	aromatics						1.63619
	C10H16O9N0S0	10	16	9	0	0	280.079	1.6	0.9	0	0.3	sugars	0.231403
	C14H16O6N0S0	14	16	6	0	0	280.095	1.14286	0.428571	0.125	0.5	highly unsaturated	2.37738	2.36053	2.53066	2.7909	2.41603	18.9765	2.42863	5.82513				Product
	C11H20O6N0S1	11	20	6	0	1	280.098	1.81818	0.545455	0	0.181818	aliphatics		0.494465	0.275181	0.425682		0.422877	0.299297	1.52171
	C18H16O3N0S0	18	16	3	0	0	280.11	0.888889	0.166667	0.533333	0.611111	aromatics						1.51669
	C11H20O8N0S0	11	20	8	0	0	280.116	1.81818	0.727273	0	0.181818	aliphatics								0.431327
	C15H20O5N0S0	15	20	5	0	0	280.131	1.33333	0.333333	0.1	0.4	highly unsaturated	2.16501	2.19814	2.42734	2.56313	2.18439	3.79447	3.33247	4.19968
	C12H24O5N0S1	12	24	5	0	1	280.134	2	0.416667	0	0.0833333	aliphatics						0.528759		0.747877
	C19H20O2N0S0	19	20	2	0	0	280.146	1.05263	0.105263	0.470588	0.526316	aromatics						0.599186
	C12H24O7N0S0	12	24	7	0	0	280.152	2	0.583333	0	0.0833333	aliphatics
	C16H24O4N0S0	16	24	4	0	0	280.167	1.5	0.25	0.0833333	0.3125	aliphatics	0.536779	0.565617	0.794073	0.850983	0.54061	0.885886	3.23155	1.3297
	C17H28O3N0S0	17	28	3	0	0	280.204	1.64706	0.176471	0.0714286	0.235294	aliphatics							2.79283						Product
	C18H32O2N0S0	18	32	2	0	0	280.24	1.77778	0.111111	0.0625	0.166667	aliphatics
	C12H11O7N1S0	12	11	7	1	0	281.054	0.916667	0.583333	0	0.666667	aromatics						0.338968
	C9H15O9N1S0	9	15	9	1	0	281.075	1.66667	1	7	0.333333	sugars							0.242634
	C13H15O6N1S0	13	15	6	1	0	281.09	1.15385	0.461538	0	0.538462	highly unsaturated			0.714465			0.913336	0.344222	1.29337
	C10H19O8N1S0	10	19	8	1	0	281.111	1.9	0.8	0	0.2	peptides							1.9926	0.558619
	C14H19O5N1S0	14	19	5	1	0	281.126	1.35714	0.357143	0	0.428571	highly unsaturated						0.656859
	C12H10O8N0S0	12	10	8	0	0	282.038	0.833333	0.666667	0	0.666667	aromatics	0.562683	0.497762	0.416867	0.578693	0.614875	4.75495	0.249653	1.14663				Product
	C16H10O5N0S0	16	10	5	0	0	282.053	0.625	0.3125	0.636364	0.75	condensed aromatics						1.47435
	C13H14O7N0S0	13	14	7	0	0	282.074	1.07692	0.538462	0	0.538462	highly unsaturated	3.34185	2.77572	2.82653	3.55345	3.04452	13.8433	1.78655	5.91978				Product
	C10H18O7N0S1	10	18	7	0	1	282.077	1.8	0.7	0	0.2	aliphatics	0.44064	0.494081	0.421321	0.597307	0.578119	0.539295	0.838463	4.45328						Product
	C17H14O4N0S0	17	14	4	0	0	282.089	0.823529	0.235294	0.538462	0.647059	aromatics						5.62528						Product
	C14H18O6N0S0	14	18	6	0	0	282.11	1.28571	0.428571	0	0.428571	highly unsaturated	6.2004	6.94589	6.63294	7.31332	6.16938	11.6159	9.68294	14.112
	C11H22O6N0S1	11	22	6	0	1	282.114	2	0.545455	0	0.0909091	aliphatics			0.267709	0.243192		0.327736	0.664854	11.3467						Product
	C18H18O3N0S0	18	18	3	0	0	282.126	1	0.166667	0.466667	0.555556	aromatics						2.42389						Product
	C15H22O5N0S0	15	22	5	0	0	282.147	1.46667	0.333333	0	0.333333	highly unsaturated	2.47159	2.87033	3.27717	3.43668	2.63625	4.58992	11.6365	6.94244
	C19H22O2N0S0	19	22	2	0	0	282.162	1.15789	0.105263	0.411765	0.473684	highly unsaturated						0.228195
	C16H26O4N0S0	16	26	4	0	0	282.183	1.625	0.25	0	0.25	aliphatics	0.317795	0.467859	0.44963	1.21497	0.354135	0.947163	13.5646	3.6878					Product	Product
	C17H30O3N0S0	17	30	3	0	0	282.22	1.76471	0.176471	0	0.176471	aliphatics							6.73696						Product
	C18H34O2N0S0	18	34	2	0	0	282.256	1.88889	0.111111	0	0.111111	aliphatics
	C12H13O7N1S0	12	13	7	1	0	283.069	1.08333	0.583333	0	0.583333	highly unsaturated	0.7808	0.630713	0.609134	0.860404	0.596622	1.64449	0.312155	1.5855
	C9H17O9N1S0	9	17	9	1	0	283.09	1.88889	1	8	0.222222	sugars							0.519737
	C13H17O6N1S0	13	17	6	1	0	283.106	1.30769	0.461538	0	0.461538	highly unsaturated			1.50437			1.76678	0.715112	3.41877						Product
	C14H21O5N1S0	14	21	5	1	0	283.142	1.5	0.357143	0	0.357143	peptides						0.47275
	C11H8O9N0S0	11	8	9	0	0	284.017	0.727273	0.818182	0	0.727273	aromatics						0.217936
	C15H8O6N0S0	15	8	6	0	0	284.032	0.533333	0.4	0.666667	0.8	condensed aromatics						0.834357
	C12H12O8N0S0	12	12	8	0	0	284.053	1	0.666667	0	0.583333	highly unsaturated	2.621	2.077	1.79909	2.69434	2.36215	8.22196	1.11147	4.82824
	C9H16O8N0S1	9	16	8	0	1	284.057	1.77778	0.888889	0	0.222222	aliphatics				0.222679			0.259913	0.612954
	C16H12O5N0S0	16	12	5	0	0	284.068	0.75	0.3125	0.545455	0.6875	aromatics						5.94278						Product
	C13H16O5N0S1	13	16	5	0	1	284.072	1.23077	0.384615	0	0.461538	highly unsaturated						0.399827		0.54824
	C13H16O7N0S0	13	16	7	0	0	284.09	1.23077	0.538462	0	0.461538	highly unsaturated	9.80463	9.8827	9.0735	10.943	9.62649	18.9582	8.64769	22.1199
	C10H20O7N0S1	10	20	7	0	1	284.093	2	0.7	0	0.1	aliphatics						0.239563	0.625877	34.6197						Product
	C17H16O4N0S0	17	16	4	0	0	284.105	0.941176	0.235294	0.461538	0.588235	aromatics						6.32782						Product
	C14H20O6N0S0	14	20	6	0	0	284.126	1.42857	0.428571	0	0.357143	highly unsaturated	7.82903	10.267	9.39653	9.94878	8.60536	13.6394	29.4827	24.5621
	C18H20O3N0S0	18	20	3	0	0	284.141	1.11111	0.166667	0.4	0.5	highly unsaturated						1.79212
	C15H24O3N0S1	15	24	3	0	1	284.145	1.6	0.2	0	0.266667	aliphatics
	C15H24O5N0S0	15	24	5	0	0	284.162	1.6	0.333333	0	0.266667	aliphatics	1.38114	1.93554	2.00774	2.19177	1.5857	3.23466	28.5555	11.1796					Product	Product
	C16H28O4N0S0	16	28	4	0	0	284.199	1.75	0.25	0	0.1875	aliphatics		0.415415	0.242849	3.53316		1.28765	39.2936	13.7628		Product			Product	Product
	C17H32O3N0S0	17	32	3	0	0	284.235	1.88235	0.176471	0	0.117647	aliphatics						0.367188	14.6149						Product
	C18H36O2N0S0	18	36	2	0	0	284.272	2	0.111111	0	0.0555556	aliphatics
	C11H11O8N1S0	11	11	8	1	0	285.048	1	0.727273	0	0.636364	highly unsaturated						0.226254
	C12H15O7N1S0	12	15	7	1	0	285.085	1.25	0.583333	0	0.5	highly unsaturated	1.95056	1.67224	1.73127	2.21927	1.95081	2.43668	0.793685	4.16583
	C13H19O6N1S0	13	19	6	1	0	285.121	1.46154	0.461538	0	0.384615	highly unsaturated			1.24313			1.39829	0.634288	2.68442						Product
	C14H23O5N1S0	14	23	5	1	0	285.158	1.64286	0.357143	0	0.285714	peptides						0.231245
	C14H6O7N0S0	14	6	7	0	0	286.011	0.428571	0.5	0.714286	0.857143	condensed aromatics						0.456668
	C11H10O9N0S0	11	10	9	0	0	286.032	0.909091	0.818182	0	0.636364	highly unsaturated	0.687865	0.342192	0.393731	0.657934	0.581757	1.18617	0.178613	0.812286
	C15H10O6N0S0	15	10	6	0	0	286.048	0.666667	0.4	0.555556	0.733333	aromatics						18.1974						Product
	C12H14O8N0S0	12	14	8	0	0	286.069	1.16667	0.666667	0	0.5	highly unsaturated	10.204	10.0502	7.49196	10.718	9.76266	21.8452	4.58669	2.12553
	C9H18O8N0S1	9	18	8	0	1	286.072	2	0.888889	0	0.111111	aliphatics							0.228319	0.541219
	C16H14O5N0S0	16	14	5	0	0	286.084	0.875	0.3125	0.454545	0.625	aromatics						7.96576						Product
	C13H18O5N0S1	13	18	5	0	1	286.088	1.38462	0.384615	0	0.384615	highly unsaturated						1.47258		1.13922
	C13H18O7N0S0	13	18	7	0	0	286.105	1.38462	0.538462	0	0.384615	highly unsaturated	14.8114	16.4974	14.5192	17.014	14.5938	24.5867	24.1737	36.9454
	C17H18O4N0S0	17	18	4	0	0	286.121	1.05882	0.235294	0.384615	0.529412	highly unsaturated						3.39488						Product
	C14H22O6N0S0	14	22	6	0	0	286.142	1.57143	0.428571	0	0.285714	aliphatics	4.94524	7.03591	6.44326	6.65911	5.70291	9.57812	48.8389	26.513					Product
	C18H22O3N0S0	18	22	3	0	0	286.157	1.22222	0.166667	0.333333	0.444444	highly unsaturated						0.316967
	C15H26O5N0S0	15	26	5	0	0	286.178	1.73333	0.333333	0	0.2	aliphatics	0.428889	0.966694	0.753981	1.04859	0.527062	2.64128	44.4268	29.6596					Product	Product
	C19H26O2N0S0	19	26	2	0	0	286.193	1.36842	0.105263	0.294118	0.368421	highly unsaturated
	C16H30O4N0S0	16	30	4	0	0	286.214	1.875	0.25	0	0.125	aliphatics		0.320647		3.18171		1.91271	81.3911	25.9242		Product			Product	Product
	C17H34O3N0S0	17	34	3	0	0	286.251	2	0.176471	0	0.0588235	aliphatics						0.345482	4.57171						Product
	C11H13O8N1S0	11	13	8	1	0	287.064	1.18182	0.727273	0	0.545455	highly unsaturated	0.547728	0.417485	0.372177	0.533716	0.470674	0.665177	0.21437	1.12152
	C12H17O7N1S0	12	17	7	1	0	287.101	1.41667	0.583333	0	0.416667	highly unsaturated	1.78706	2.01888	1.89221	2.15287	1.87711	2.12857	0.928663	4.28716
	C13H21O6N1S0	13	21	6	1	0	287.137	1.61538	0.461538	0	0.307692	peptides			0.438996			0.436427	0.259752	0.951178
	C14H8O7N0S0	14	8	7	0	0	288.027	0.571429	0.5	0.571429	0.785714	condensed aromatics						0.5734
	C11H12O9N0S0	11	12	9	0	0	288.048	1.09091	0.818182	0	0.545455	highly unsaturated	2.4107	2.13021	1.40694	2.76537	2.35105	4.93287	0.726512	3.73672
	C15H12O6N0S0	15	12	6	0	0	288.063	0.8	0.4	0.444444	0.666667	aromatics						6.17375						Product
	C12H16O6N0S1	12	16	6	0	1	288.067	1.33333	0.5	0	0.416667	highly unsaturated		0.371098	0.265553	0.294095		0.418442		0.563879
	C16H16O3N0S1	16	16	3	0	1	288.082	1	0.1875	0.416667	0.5625	highly unsaturated
	C12H16O8N0S0	12	16	8	0	0	288.085	1.33333	0.666667	0	0.416667	highly unsaturated	14.1489	15.7339	12.3645	15.9202	15.7755	26.4884	9.21421	31.6474
	C16H16O5N0S0	16	16	5	0	0	288.1	1	0.3125	0.363636	0.5625	highly unsaturated	0.254837		0.271157	0.305947		5.59923		0.466737				Product
	C13H20O5N0S1	13	20	5	0	1	288.103	1.53846	0.384615	0	0.307692	aliphatics						0.279768		0.414538
	C20H16O2N0S0	20	16	2	0	0	288.115	0.8	0.1	0.611111	0.65	aromatics						0.248713
	C17H20O2N0S1	17	20	2	0	1	288.118	1.17647	0.117647	0.357143	0.470588	highly unsaturated
	C13H20O7N0S0	13	20	7	0	0	288.121	1.53846	0.538462	0	0.307692	aliphatics	7.40301	9.83769	8.06259	9.07812	8.17094	12.8444	34.7785	26.7997
	C17H20O4N0S0	17	20	4	0	0	288.136	1.17647	0.235294	0.307692	0.470588	highly unsaturated			0.233796	0.266668	0.311169	1.12968
	C14H24O6N0S0	14	24	6	0	0	288.157	1.71429	0.428571	0	0.214286	aliphatics	1.21183	1.96873	1.70583	1.79663	1.42952	3.25823	42.7377	25.6479					Product	Product
	C18H24O3N0S0	18	24	3	0	0	288.173	1.33333	0.166667	0.266667	0.388889	highly unsaturated
	C15H28O5N0S0	15	28	5	0	0	288.194	1.86667	0.333333	0	0.133333	aliphatics				0.399775		0.987922	3.13499	18.2188					Product	Product
	C19H28O2N0S0	19	28	2	0	0	288.209	1.47368	0.105263	0.235294	0.315789	highly unsaturated
	C16H32O4N0S0	16	32	4	0	0	288.23	2	0.25	0	0.0625	aliphatics						2.3363	23.8937	16.2132				Product	Product	Product
	C11H15O8N1S0	11	15	8	1	0	289.08	1.36364	0.727273	0	0.454545	highly unsaturated	0.482166	0.515933	0.408963	0.720232	0.552841	0.663236	0.29744	1.16197
	C15H15O5N1S0	15	15	5	1	0	289.095	1	0.333333	0.333333	0.6	aromatics						0.262578
	C12H19O7N1S0	12	19	7	1	0	289.116	1.58333	0.583333	0	0.333333	peptides	0.545258	0.624272	0.645346	0.670014	0.56777	0.616655	0.412123	1.42677
	C10H10O10N0S0	10	10	10	0	0	290.027	1	1	0	0.6	sugars						0.197148
	C14H10O7N0S0	14	10	7	0	0	290.043	0.714286	0.5	0.428571	0.714286	aromatics						2.38843						Product
	C11H14O7N0S1	11	14	7	0	1	290.046	1.27273	0.636364	0	0.454545	highly unsaturated	0.326207		0.210948	0.343326	0.348113	0.336688
	C11H14O9N0S0	11	14	9	0	0	290.064	1.27273	0.818182	0	0.454545	highly unsaturated	2.79606	2.64576	1.85715	3.71824	2.9493	5.62641	1.28675	4.93477
	C15H14O6N0S0	15	14	6	0	0	290.079	0.933333	0.4	0.333333	0.6	aromatics	0.329545	0.350703	0.404365	0.350619	0.422503	15.9132	0.192839	0.766678				Product
	C12H18O6N0S1	12	18	6	0	1	290.082	1.5	0.5	0	0.333333	aliphatics		1.11437	0.708717	1.04836		0.854767	0.23714	1.41228
	C19H14O3N0S0	19	14	3	0	0	290.094	0.736842	0.157895	0.625	0.684211	aromatics						0.426225
	C12H18O8N0S0	12	18	8	0	0	290.1	1.5	0.666667	0	0.333333	aliphatics	6.04911	7.23871	6.0833	7.37304	7.77014	1.71187	8.28759	16.3727
	C16H18O5N0S0	16	18	5	0	0	290.115	1.125	0.3125	0.272727	0.5	highly unsaturated	0.577572	0.528278	0.689174	0.722208	0.589158	5.89628	0.368839	0.834265				Product
	C13H22O5N0S1	13	22	5	0	1	290.119	1.69231	0.384615	0	0.230769	aliphatics						0.211439
	C20H18O2N0S0	20	18	2	0	0	290.131	0.9	0.1	0.555556	0.6	aromatics						0.415632
	C13H22O7N0S0	13	22	7	0	0	290.137	1.69231	0.538462	0	0.230769	aliphatics	1.31277	2.11081	1.98992	1.89752	1.71353	3.13512	2.87919	1.59391					Product	Product
	C17H22O4N0S0	17	22	4	0	0	290.152	1.29412	0.235294	0.230769	0.411765	highly unsaturated	0.33315	0.459195	0.451211	0.4993	0.344036	0.817677	0.438176	0.625164
	C14H26O6N0S0	14	26	6	0	0	290.173	1.85714	0.428571	0	0.142857	aliphatics						0.581718	16.312	7.56425					Product	Product
	C18H26O3N0S0	18	26	3	0	0	290.188	1.44444	0.166667	0.2	0.333333	highly unsaturated							0.216514
	C15H30O5N0S0	15	30	5	0	0	290.209	2	0.333333	0	0.0666667	aliphatics						0.191873	6.89183	4.16126					Product	Product
	C19H30O2N0S0	19	30	2	0	0	290.225	1.57895	0.105263	0.176471	0.263158	aliphatics
	C14H13O6N1S0	14	13	6	1	0	291.074	0.928571	0.428571	0.285714	0.642857	aromatics						0.399967
	C11H17O8N1S0	11	17	8	1	0	291.095	1.54545	0.727273	0	0.363636	peptides	0.291223	0.350319	0.327487	0.436394	0.382611	0.394425	0.546446	0.837393
	C15H17O5N1S0	15	17	5	1	0	291.111	1.13333	0.333333	0.222222	0.533333	highly unsaturated						0.293433
	C12H21O7N1S0	12	21	7	1	0	291.132	1.75	0.583333	0	0.25	peptides							0.663828	0.549766
	C13H25O6N1S0	13	25	6	1	0	291.168	1.92308	0.461538	0	0.153846	peptides							0.334991
	C13H8O8N0S0	13	8	8	0	0	292.022	0.615385	0.615385	0.4	0.769231	aromatics						1.43683
	C10H12O8N0S1	10	12	8	0	1	292.025	1.2	0.8	0	0.5	highly unsaturated						0.188545
	C14H12O7N0S0	14	12	7	0	0	292.058	0.857143	0.5	0.285714	0.642857	aromatics	0.455394	0.260765	0.425201	0.478711	0.53208	9.33539	0.196112	0.772298				Product
	C11H16O7N0S1	11	16	7	0	1	292.062	1.45455	0.636364	0	0.363636	highly unsaturated	1.02996	0.925061	0.79551	1.12532	1.03317	0.652453	0.2312	1.16584
	C18H12O4N0S0	18	12	4	0	0	292.074	0.666667	0.222222	0.642857	0.722222	condensed aromatics						0.662959
	C11H16O9N0S0	11	16	9	0	0	292.079	1.45455	0.818182	0	0.363636	highly unsaturated	1.13251	1.17954	0.815915	1.60426	1.21545	1.96249	0.776244	2.24559
	C15H16O6N0S0	15	16	6	0	0	292.095	1.06667	0.4	0.222222	0.533333	highly unsaturated	1.26771	1.14044	1.40191	1.4198	1.2576	26.3778	1.38828	2.67825				Product
	C12H20O6N0S1	12	20	6	0	1	292.098	1.66667	0.5	0	0.25	aliphatics		0.648654	0.64434	0.719093		0.546781	0.28145	1.14898
	C19H16O3N0S0	19	16	3	0	0	292.11	0.842105	0.157895	0.5625	0.631579	aromatics						0.817399
	C12H20O8N0S0	12	20	8	0	0	292.116	1.66667	0.666667	0	0.25	aliphatics	0.78761	0.998667	0.818071	1.02299	0.866081	1.35281	3.23192	3.51343
	C16H20O5N0S0	16	20	5	0	0	292.131	1.25	0.3125	0.181818	0.4375	highly unsaturated	1.36091	1.20798	1.51615	1.60464	1.25358	4.7976	1.59782	3.19969
	C13H24O5N0S1	13	24	5	0	1	292.134	1.84615	0.384615	0	0.153846	aliphatics								0.423392
	C20H20O2N0S0	20	20	2	0	0	292.146	1	0.1	0.5	0.55	aromatics						0.482177
	C13H24O7N0S0	13	24	7	0	0	292.152	1.84615	0.538462	0	0.153846	aliphatics						0.356295	6.24257	2.71282					Product	Product
	C17H24O4N0S0	17	24	4	0	0	292.167	1.41176	0.235294	0.153846	0.352941	highly unsaturated	0.569093	0.559637	1.91376	3.21256	0.576613	2.43196	6.68669	1.417		Product
	C14H28O6N0S0	14	28	6	0	0	292.189	2	0.428571	0	0.0714286	aliphatics							1.453	3.26929						Product
	C18H28O3N0S0	18	28	3	0	0	292.204	1.55556	0.166667	0.133333	0.277778	aliphatics							0.755525
	C19H32O2N0S0	19	32	2	0	0	292.24	1.68421	0.105263	0.117647	0.210526	aliphatics
	C13H11O7N1S0	13	11	7	1	0	293.054	0.846154	0.538462	0.2	0.692308	aromatics						0.266362
	C10H15O9N1S0	10	15	9	1	0	293.075	1.5	0.9	0	0.4	sugars			0.287539				0.355815
	C14H15O6N1S0	14	15	6	1	0	293.09	1.07143	0.428571	0.142857	0.571429	highly unsaturated			0.479663			0.686843		0.777716
	C11H19O8N1S0	11	19	8	1	0	293.111	1.72727	0.727273	0	0.272727	peptides		0.330921	0.325763				1.43271	0.744825
	C15H19O5N1S0	15	19	5	1	0	293.126	1.26667	0.333333	0.111111	0.466667	highly unsaturated						0.44835
	C12H23O7N1S0	12	23	7	1	0	293.147	1.91667	0.583333	0	0.166667	peptides							1.27949	1.73996
	C16H6O6N0S0	16	6	6	0	0	294.016	0.375	0.375	0.8	0.875	condensed aromatics						0.242897
	C13H10O8N0S0	13	10	8	0	0	294.038	0.769231	0.615385	0.2	0.692308	aromatics	0.466878	0.315893	0.38511	0.565777	0.430845	7.55658	0.1996	0.552819				Product
	C10H14O8N0S1	10	14	8	0	1	294.041	1.4	0.8	0	0.4	highly unsaturated	0.341696		0.20362	0.402737	0.410585	0.226889		0.46495
	C17H10O5N0S0	17	10	5	0	0	294.053	0.588235	0.294118	0.666667	0.764706	condensed aromatics						1.2974
	C14H14O7N0S0	14	14	7	0	0	294.074	1	0.5	0.142857	0.571429	highly unsaturated	1.89982	1.42037	2.00027	1.93825	1.91412	22.3991	0.886556	3.32271				Product
	C11H18O7N0S1	11	18	7	0	1	294.077	1.63636	0.636364	0	0.272727	aliphatics	1.5172	1.52871	1.02658	1.62151	1.80316	1.28128	0.529872	2.91611
	C18H14O4N0S0	18	14	4	0	0	294.089	0.777778	0.222222	0.571429	0.666667	aromatics						2.59858						Product
	C11H18O9N0S0	11	18	9	0	0	294.095	1.63636	0.818182	0	0.272727	aliphatics	0.24135	0.380145	0.259374	0.402434	0.310417	0.332727	0.184214	0.88969
	C15H18O6N0S0	15	18	6	0	0	294.11	1.2	0.4	0.111111	0.466667	highly unsaturated	4.14081	4.55239	4.49299	4.89477	4.12555	18.5429	3.58397	7.84233				Product
	C12H22O6N0S1	12	22	6	0	1	294.114	1.83333	0.5	0	0.166667	aliphatics		0.413191	0.238682	0.453032		0.415354	0.329894	1.75754
	C19H18O3N0S0	19	18	3	0	0	294.126	0.947368	0.157895	0.5	0.578947	aromatics						1.32814
	C12H22O8N0S0	12	22	8	0	0	294.131	1.83333	0.666667	0	0.166667	aliphatics							0.288144	0.446284
	C16H22O5N0S0	16	22	5	0	0	294.147	1.375	0.3125	0.0909091	0.375	highly unsaturated	2.10659	2.17537	2.64705	2.72032	2.26819	4.5567	3.84922	5.85756
	C13H26O5N0S1	13	26	5	0	1	294.15	2	0.384615	0	0.0769231	aliphatics								0.51222
	C20H22O2N0S0	20	22	2	0	0	294.162	1.1	0.1	0.444444	0.5	highly unsaturated						0.458687
	C13H26O7N0S0	13	26	7	0	0	294.168	2	0.538462	0	0.0769231	aliphatics							0.258641	0.388896
	C17H26O4N0S0	17	26	4	0	0	294.183	1.52941	0.235294	0.0769231	0.294118	aliphatics	1.83046	0.44156	2.9231	8.21627	1.18076	0.761945	4.27467	1.38647		Product
	C18H30O3N0S0	18	30	3	0	0	294.22	1.66667	0.166667	0.0666667	0.222222	aliphatics							2.16626						Product
	C19H34O2N0S0	19	34	2	0	0	294.256	1.78947	0.105263	0.0588235	0.157895	aliphatics
	C13H13O7N1S0	13	13	7	1	0	295.069	1	0.538462	0	0.615385	highly unsaturated	0.603876	0.387812	0.456671	0.641219	0.56777	0.843676		0.9234
	C10H17O9N1S0	10	17	9	1	0	295.09	1.7	0.9	0	0.3	sugars		0.291281	0.420316				0.738985
	C14H17O6N1S0	14	17	6	1	0	295.106	1.21429	0.428571	0	0.5	highly unsaturated			1.26756			1.45734	0.557361	2.36271						Product
	C11H21O8N1S0	11	21	8	1	0	295.127	1.90909	0.727273	0	0.181818	peptides							1.78912	0.918848
	C15H21O5N1S0	15	21	5	1	0	295.142	1.4	0.333333	0	0.4	highly unsaturated						0.557457
	C12H8O9N0S0	12	8	9	0	0	296.017	0.666667	0.75	0	0.75	aromatics	0.34677	0.269429	0.262248	0.389594	0.527627	2.42389
	C16H8O6N0S0	16	8	6	0	0	296.032	0.5	0.375	0.7	0.8125	condensed aromatics	0.343699	0.414495	0.324326	0.368245	0.347549	2.58277	0.187716	0.557924				Product
	C13H12O8N0S0	13	12	8	0	0	296.053	0.923077	0.615385	0	0.615385	highly unsaturated	1.72404	1.53239	1.35708	1.77688	1.81966	9.81362	0.583824	2.59162				Product
	C10H16O8N0S1	10	16	8	0	1	296.057	1.6	0.8	0	0.3	aliphatics	0.394039	0.395786	0.319727	0.402586	0.404878	0.399542	0.256218	0.859617
	C17H12O5N0S0	17	12	5	0	0	296.068	0.705882	0.294118	0.583333	0.705882	aromatics						3.49292						Product
	C14H16O7N0S0	14	16	7	0	0	296.09	1.14286	0.5	0	0.5	highly unsaturated	7.02673	6.89398	6.23763	7.46185	6.94527	19.64	3.69372	12.3869
	C11H20O7N0S1	11	20	7	0	1	296.093	1.81818	0.636364	0	0.181818	aliphatics	0.811511	0.863416	0.657704	0.797726	1.05745	0.814349	0.573362	5.82886						Product
	C18H16O4N0S0	18	16	4	0	0	296.105	0.888889	0.222222	0.5	0.611111	aromatics						6.76745						Product
	C15H20O6N0S0	15	20	6	0	0	296.126	1.33333	0.4	0	0.4	highly unsaturated	8.87735	10.4485	9.76095	10.783	9.18134	12.2263	11.5916	19.3242
	C12H24O6N0S1	12	24	6	0	1	296.129	2	0.5	0	0.0833333	aliphatics		0.27656	0.205775	0.240001		0.336543	0.458279	8.97514						Product
	C19H20O3N0S0	19	20	3	0	0	296.141	1.05263	0.157895	0.4375	0.526316	highly unsaturated						1.29736
	C12H24O8N0S0	12	24	8	0	0	296.147	2	0.666667	0	0.0833333	aliphatics
	C16H24O5N0S0	16	24	5	0	0	296.162	1.5	0.3125	0	0.3125	aliphatics	1.86818	2.26124	2.51643	3.09328	2.04402	2.83567	1.56894	5.27944
	C17H28O4N0S0	17	28	4	0	0	296.199	1.64706	0.235294	0	0.235294	aliphatics			0.236957	1.28647	0.295363	0.729854	12.5645	2.63955					Product	Product
	C18H32O3N0S0	18	32	3	0	0	296.235	1.77778	0.166667	0	0.166667	aliphatics						0.372997	7.27113						Product
	C19H36O2N0S0	19	36	2	0	0	296.272	1.89474	0.105263	0	0.105263	aliphatics
	C12H11O8N1S0	12	11	8	1	0	297.048	0.916667	0.666667	0	0.666667	aromatics						0.259316
	C13H15O7N1S0	13	15	7	1	0	297.085	1.15385	0.538462	0	0.538462	highly unsaturated	2.04143	1.8778	1.60367	2.24191	1.83484	2.17465	0.721882	3.63842
	C10H19O9N1S0	10	19	9	1	0	297.106	1.9	0.9	0	0.2	sugars							0.727831
	C14H19O6N1S0	14	19	6	1	0	297.121	1.35714	0.428571	0	0.428571	highly unsaturated			1.76604			1.78896	0.694958	3.13956						Product
	C15H23O5N1S0	15	23	5	1	0	297.158	1.53333	0.333333	0	0.333333	peptides						0.284243
	C12H10O9N0S0	12	10	9	0	0	298.032	0.833333	0.75	0	0.666667	highly unsaturated	0.529435	0.375085	0.305214	0.502795	0.417485	1.41659		0.734751
	C16H10O6N0S0	16	10	6	0	0	298.048	0.625	0.375	0.6	0.75	condensed aromatics						1.88849
	C17H14O3N0S1	17	14	3	0	1	298.066	0.823529	0.176471	0.538462	0.647059	aromatics
	C13H14O8N0S0	13	14	8	0	0	298.069	1.07692	0.615385	0	0.538462	highly unsaturated	7.24959	6.38426	5.18475	7.39059	6.87389	14.219	2.84178	11.8244
	C10H18O8N0S1	10	18	8	0	1	298.072	1.8	0.8	0	0.2	aliphatics	0.245957		0.37735	0.306782	0.236403	0.277828	0.347942	1.36968
	C17H14O5N0S0	17	14	5	0	0	298.084	0.823529	0.294118	0.5	0.647059	aromatics						7.73258						Product
	C14H18O5N0S1	14	18	5	0	1	298.088	1.28571	0.357143	0	0.428571	highly unsaturated						0.377645		0.439263
	C14H18O7N0S0	14	18	7	0	0	298.105	1.28571	0.5	0	0.428571	highly unsaturated	14.6888	16.0491	13.7897	16.5738	14.7108	2.52149	13.7552	29.5668
	C11H22O7N0S1	11	22	7	0	1	298.109	2	0.636364	0	0.0909091	aliphatics						0.263963	0.512742	34.5388						Product
	C18H18O4N0S0	18	18	4	0	0	298.121	1	0.222222	0.428571	0.555556	aromatics						7.72343						Product
	C15H22O6N0S0	15	22	6	0	0	298.142	1.46667	0.4	0	0.333333	highly unsaturated	7.88738	10.5221	9.68565	10.4018	8.70358	11.5412	27.3379	22.6446
	C19H22O3N0S0	19	22	3	0	0	298.157	1.15789	0.157895	0.375	0.473684	highly unsaturated						0.472196
	C16H26O3N0S1	16	26	3	0	1	298.16	1.625	0.1875	0	0.25	aliphatics
	C16H26O5N0S0	16	26	5	0	0	298.178	1.625	0.3125	0	0.25	aliphatics	0.779932	1.10294	1.07414	1.4236	0.824872	1.92944	27.9327	9.18638					Product	Product
	C17H30O4N0S0	17	30	4	0	0	298.214	1.76471	0.235294	0	0.176471	aliphatics				2.974		0.868633	29.8575	8.37897		Product			Product	Product
	C18H34O3N0S0	18	34	3	0	0	298.251	1.88889	0.166667	0	0.111111	aliphatics						1.35891	28.2199						Product
	C19H38O2N0S0	19	38	2	0	0	298.287	2	0.105263	0	0.0526316	aliphatics
	C12H13O8N1S0	12	13	8	1	0	299.064	1.08333	0.666667	0	0.583333	highly unsaturated	0.761038	0.613001	0.467879	0.814668	0.605341	0.833481	0.252736	1.26529
	C13H17O7N1S0	13	17	7	1	0	299.101	1.30769	0.538462	0	0.461538	highly unsaturated	2.98767	2.85945	2.59446	3.3234	2.77142	3.11765	1.19267	5.84139
	C14H21O6N1S0	14	21	6	1	0	299.137	1.5	0.428571	0	0.357143	peptides			0.972258			0.878123	0.513667	1.84558
	C15H8O7N0S0	15	8	7	0	0	300.027	0.533333	0.466667	0.625	0.8	condensed aromatics						0.583381
	C12H12O9N0S0	12	12	9	0	0	300.048	1	0.75	0	0.583333	highly unsaturated	2.43794	2.0829	1.70152	2.69935	2.39257	5.37354	0.854196	3.97443
	C9H16O9N0S1	9	16	9	0	1	300.052	1.77778	1	8	0.222222	sugars						0.175514	0.181115
	C16H12O6N0S0	16	12	6	0	0	300.063	0.75	0.375	0.5	0.6875	aromatics						5.95886						Product
	C13H16O6N0S1	13	16	6	0	1	300.067	1.23077	0.461538	0	0.461538	highly unsaturated						0.284524
	C17H16O3N0S1	17	16	3	0	1	300.082	0.941176	0.176471	0.461538	0.588235	aromatics
	C13H16O8N0S0	13	16	8	0	0	300.085	1.23077	0.615385	0	0.461538	highly unsaturated	16.9035	17.0489	13.9277	17.9303	17.0681	27.977	9.47784	32.9554
	C10H20O8N0S1	10	20	8	0	1	300.088	2	0.8	0	0.1	aliphatics							0.461254	1.25979
	C17H16O5N0S0	17	16	5	0	0	300.1	0.941176	0.294118	0.416667	0.588235	aromatics						7.67962						Product
	C14H20O5N0S1	14	20	5	0	1	300.103	1.42857	0.357143	0	0.357143	highly unsaturated						1.23442		1.19355
	C14H20O7N0S0	14	20	7	0	0	300.121	1.42857	0.5	0	0.357143	highly unsaturated	14.1087	17.844	15.727	17.35	15.8205	21.7778	31.6554	36.7338
	C18H20O4N0S0	18	20	4	0	0	300.136	1.11111	0.222222	0.357143	0.5	highly unsaturated						2.135						Product
	C15H24O6N0S0	15	24	6	0	0	300.157	1.6	0.4	0	0.266667	aliphatics	3.23443	5.02431	4.51469	4.64079	4.00267	6.73883	46.7553	22.2559					Product	Product
	C19H24O3N0S0	19	24	3	0	0	300.173	1.26316	0.157895	0.3125	0.421053	highly unsaturated
	C16H28O5N0S0	16	28	5	0	0	300.194	1.75	0.3125	0	0.1875	aliphatics		0.524751	0.421178	0.767336	0.336384	1.76484	53.254	24.3457					Product	Product
	C20H28O2N0S0	20	28	2	0	0	300.209	1.4	0.1	0.277778	0.35	highly unsaturated
	C17H32O4N0S0	17	32	4	0	0	300.23	1.88235	0.235294	0	0.117647	aliphatics				2.53403		1.67765	57.9331	17.432		Product			Product	Product
	C18H36O3N0S0	18	36	3	0	0	300.266	2	0.166667	0	0.0555556	aliphatics						0.889768	7.96942						Product
	C12H15O8N1S0	12	15	8	1	0	301.08	1.25	0.666667	0	0.5	highly unsaturated	1.42981	1.24011	1.1138	1.77118	1.44665	1.94673	0.631218	2.97167
	C13H19O7N1S0	13	19	7	1	0	301.116	1.46154	0.538462	0	0.384615	highly unsaturated	1.71522	1.79285	1.74291	1.87238	1.77199	2.8653	1.79233	4.39759
	C14H23O6N1S0	14	23	6	1	0	301.153	1.64286	0.428571	0	0.285714	peptides			0.276762			0.365168	0.197753	0.556177
	C11H10O10N0S0	11	10	10	0	0	302.027	0.909091	0.909091	0	0.636364	sugars	0.285681			0.321597	0.306716	0.644146		0.414538
	C15H10O7N0S0	15	10	7	0	0	302.043	0.666667	0.466667	0.5	0.733333	aromatics						2.64713						Product
	C12H14O7N0S1	12	14	7	0	1	302.046	1.16667	0.583333	0	0.5	highly unsaturated					0.255659	0.211439
	C16H14O4N0S1	16	14	4	0	1	302.061	0.875	0.25	0.454545	0.625	aromatics
	C12H14O9N0S0	12	14	9	0	0	302.064	1.16667	0.75	0	0.5	highly unsaturated	7.10938	6.26779	4.88658	8.07975	7.35184	14.8338	3.39335	12.6138
	C16H14O6N0S0	16	14	6	0	0	302.079	0.875	0.375	0.4	0.625	aromatics						7.9153		0.38737				Product
	C13H18O6N0S1	13	18	6	0	1	302.082	1.38462	0.461538	0	0.384615	highly unsaturated		0.690058	0.601949	0.449993		0.722176		1.1284
	C20H14O3N0S0	20	14	3	0	0	302.094	0.7	0.15	0.647059	0.7	condensed aromatics						0.344452
	C17H18O3N0S1	17	18	3	0	1	302.098	1.05882	0.176471	0.384615	0.529412	highly unsaturated
	C13H18O8N0S0	13	18	8	0	0	302.1	1.38462	0.615385	0	0.384615	highly unsaturated	18.0904	19.8375	17.725	20.4013	20.8719	3.62718	17.5258	41.6198
	C17H18O5N0S0	17	18	5	0	0	302.115	1.05882	0.294118	0.333333	0.529412	highly unsaturated	0.344099		0.341138		0.313929	4.28358		0.498483				Product
	C14H22O5N0S1	14	22	5	0	1	302.119	1.57143	0.357143	0	0.285714	aliphatics						0.273668		0.484327
	C21H18O2N0S0	21	18	2	0	0	302.131	0.857143	0.0952381	0.578947	0.619048	aromatics						0.279497
	C14H22O7N0S0	14	22	7	0	0	302.137	1.57143	0.5	0	0.285714	aliphatics	6.11808	8.33344	7.66713	7.85334	7.27431	11.5875	43.4497	27.4987					Product
	C18H22O4N0S0	18	22	4	0	0	302.152	1.22222	0.222222	0.285714	0.444444	highly unsaturated			0.277049	0.24342		0.599186
	C15H26O6N0S0	15	26	6	0	0	302.173	1.73333	0.4	0	0.2	aliphatics	0.745682	1.43555	1.33711	1.30531	1.11434	2.8837	48.5868	24.4934					Product	Product
	C19H26O3N0S0	19	26	3	0	0	302.188	1.36842	0.157895	0.25	0.368421	highly unsaturated
	C16H30O5N0S0	16	30	5	0	0	302.209	1.875	0.3125	0	0.125	aliphatics				0.303516	0.238034	1.21972	42.9927	17.4692					Product	Product
	C20H30O2N0S0	20	30	2	0	0	302.225	1.5	0.1	0.222222	0.3	aliphatics
	C17H34O4N0S0	17	34	4	0	0	302.246	2	0.235294	0	0.0588235	aliphatics						0.813243	14.8517	7.71769					Product	Product
	C11H13O9N1S0	11	13	9	1	0	303.059	1.18182	0.818182	0	0.545455	highly unsaturated	0.234941				0.249889	0.217144
	C15H13O6N1S0	15	13	6	1	0	303.074	0.866667	0.4	0.375	0.666667	aromatics						0.235128
	C12H17O8N1S0	12	17	8	1	0	303.095	1.41667	0.666667	0	0.416667	highly unsaturated	1.08911	1.12564	0.981024	1.34443	1.14281	1.43726	0.628954	2.38313
	C16H17O5N1S0	16	17	5	1	0	303.111	1.0625	0.3125	0.3	0.5625	highly unsaturated						0.263686
	C13H21O7N1S0	13	21	7	1	0	303.132	1.61538	0.538462	0	0.307692	peptides	0.362059	0.585322	0.598644	0.56912	0.4814	0.672268	0.567277	1.35445
	C14H25O6N1S0	14	25	6	1	0	303.168	1.78571	0.428571	0	0.214286	peptides							0.172932
	C14H8O8N0S0	14	8	8	0	0	304.022	0.571429	0.571429	0.5	0.785714	condensed aromatics						0.785793
	C11H12O8N0S1	11	12	8	0	1	304.025	1.09091	0.727273	0	0.545455	highly unsaturated						0.187713
	C11H12O10N0S0	11	12	10	0	0	304.043	1.09091	0.909091	0	0.545455	sugars	0.773723	0.704702	0.56272	1.16681	0.88703	2.19156	0.313862	1.43493
	C15H12O7N0S0	15	12	7	0	0	304.058	0.8	0.466667	0.375	0.666667	aromatics			0.278199			6.43495						Product
	C12H16O7N0S1	12	16	7	0	1	304.062	1.33333	0.583333	0	0.416667	highly unsaturated	0.691804	0.624196	0.49044	0.69858	0.739694	0.539572	0.1793	0.724432
	C19H12O4N0S0	19	12	4	0	0	304.074	0.631579	0.210526	0.666667	0.736842	condensed aromatics						0.263686
	C16H16O4N0S1	16	16	4	0	1	304.077	1	0.25	0.363636	0.5625	highly unsaturated
	C12H16O9N0S0	12	16	9	0	0	304.079	1.33333	0.75	0	0.416667	highly unsaturated	6.80828	7.0599	5.51454	8.59151	7.85205	13.3923	3.73372	12.6725
	C16H16O6N0S0	16	16	6	0	0	304.095	1	0.375	0.3	0.5625	highly unsaturated	0.521557	0.406674	0.556972	0.547088	0.529947	17.5519	0.32942	0.874559				Product
	C13H20O6N0S1	13	20	6	0	1	304.098	1.53846	0.461538	0	0.307692	aliphatics		0.900525	0.951853	1.02633		0.792168	0.256375	0.988419
	C20H16O3N0S0	20	16	3	0	0	304.11	0.8	0.15	0.588235	0.65	aromatics						0.5185
	C13H20O8N0S0	13	20	8	0	0	304.116	1.53846	0.615385	0	0.307692	aliphatics	7.13289	8.99598	8.31348	8.55557	8.94651	12.5629	15.9382	21.1698
	C17H20O5N0S0	17	20	5	0	0	304.131	1.17647	0.294118	0.25	0.470588	highly unsaturated	0.71457	0.455745	0.808587	0.857213	0.696665	3.55279	0.631689	0.918827				Product
	C14H24O5N0S1	14	24	5	0	1	304.134	1.71429	0.357143	0	0.214286	aliphatics						0.175236
	C21H20O2N0S0	21	20	2	0	0	304.146	0.952381	0.0952381	0.526316	0.571429	aromatics						0.3233
	C14H24O7N0S0	14	24	7	0	0	304.152	1.71429	0.5	0	0.214286	aliphatics	1.16402	1.71403	1.69463	1.70751	1.45104	2.89888	26.2764	11.9123					Product	Product
	C18H24O4N0S0	18	24	4	0	0	304.167	1.33333	0.222222	0.214286	0.388889	highly unsaturated	0.307179		0.441008	0.416641	0.340336	0.511814	0.442484	0.582429
	C15H28O6N0S0	15	28	6	0	0	304.189	1.86667	0.4	0	0.133333	aliphatics						0.556632	17.1952	8.46872					Product	Product
	C19H28O3N0S0	19	28	3	0	0	304.204	1.47368	0.157895	0.1875	0.315789	highly unsaturated							0.269962
	C16H32O5N0S0	16	32	5	0	0	304.225	2	0.3125	0	0.0625	aliphatics						0.562387	12.5563	4.86726					Product	Product
	C20H32O2N0S0	20	32	2	0	0	304.24	1.6	0.1	0.166667	0.25	aliphatics
	C14H11O7N1S0	14	11	7	1	0	305.054	0.785714	0.5	0.333333	0.714286	aromatics						0.197148
	C11H15O9N1S0	11	15	9	1	0	305.075	1.36364	0.818182	0	0.454545	highly unsaturated	0.274131	0.28185	0.206206	0.298349		0.323577	0.22386	0.562892
	C15H15O6N1S0	15	15	6	1	0	305.09	1	0.4	0.25	0.6	aromatics			0.25104			0.596968
	C12H19O8N1S0	12	19	8	1	0	305.111	1.58333	0.666667	0	0.333333	peptides	0.374277	0.587853	0.591316	0.658086	0.469043	0.527372	0.825536	1.27292
	C16H19O5N1S0	16	19	5	1	0	305.126	1.1875	0.3125	0.2	0.5	highly unsaturated						0.333559
	C13H23O7N1S0	13	23	7	1	0	305.147	1.76923	0.538462	0	0.230769	peptides							0.865684	0.523289
	C14H27O6N1S0	14	27	6	1	0	305.184	1.92857	0.428571	0	0.142857	peptides							0.454997
	C13H6O9N0S0	13	6	9	0	0	306.001	0.461538	0.692308	0.5	0.846154	condensed aromatics						0.355543
	C14H10O8N0S0	14	10	8	0	0	306.038	0.714286	0.571429	0.333333	0.714286	aromatics	0.251031		0.336684			3.44397						Product
	C11H14O8N0S1	11	14	8	0	1	306.041	1.27273	0.727273	0	0.454545	highly unsaturated	0.329345		0.343581	0.446954	0.362477	0.498813		0.493294
	C18H10O5N0S0	18	10	5	0	0	306.053	0.555556	0.277778	0.692308	0.777778	condensed aromatics						0.576727
	C11H14O10N0S0	11	14	10	0	0	306.059	1.27273	0.909091	0	0.454545	sugars	0.650811	0.55588	0.316853	0.81368	0.748349	1.33146	0.269962	0.962472
	C15H14O7N0S0	15	14	7	0	0	306.074	0.933333	0.466667	0.25	0.6	highly unsaturated	0.923073	0.647964	0.816202	0.972769	0.832524	22.4893	0.443592	1.43776				Product
	C12H18O7N0S1	12	18	7	0	1	306.077	1.5	0.583333	0	0.333333	aliphatics	1.59224	1.44966	1.17243	1.46728	1.71535	1.1895	0.378275	1.95242
	C19H14O4N0S0	19	14	4	0	0	306.089	0.736842	0.210526	0.6	0.684211	aromatics						1.12684
	C12H18O9N0S0	12	18	9	0	0	306.095	1.5	0.75	0	0.333333	aliphatics	2.12208	2.42724	1.98619	2.82714	2.81715	3.65445	2.17324	5.26957
	C16H18O6N0S0	16	18	6	0	0	306.11	1.125	0.375	0.2	0.5	highly unsaturated	1.89475	1.76195	2.23795	2.03162	1.93193	2.34637	1.485	3.47168				Product
	C13H22O6N0S1	13	22	6	0	1	306.114	1.69231	0.461538	0	0.230769	aliphatics		0.862265	0.67581	0.837308		0.618318	0.257384	1.94953
	C20H18O3N0S0	20	18	3	0	0	306.126	0.9	0.15	0.529412	0.6	aromatics						1.8664
	C13H22O8N0S0	13	22	8	0	0	306.131	1.69231	0.615385	0	0.230769	aliphatics	0.890025	1.16528	1.0362	1.17699	1.02301	1.72547	6.74659	4.54195					Product
	C17H22O5N0S0	17	22	5	0	0	306.147	1.29412	0.294118	0.166667	0.411765	highly unsaturated	1.51326	1.63436	1.84163	1.79868	1.43429	3.33425	1.91763	2.41793
	C21H22O2N0S0	21	22	2	0	0	306.162	1.04762	0.0952381	0.473684	0.52381	aromatics						0.419513
	C14H26O7N0S0	14	26	7	0	0	306.168	1.85714	0.5	0	0.142857	aliphatics						0.395113	12.3772	3.47778					Product	Product
	C18H26O4N0S0	18	26	4	0	0	306.183	1.44444	0.222222	0.142857	0.333333	highly unsaturated	0.288285	0.411121	0.540016	0.593736	0.34874	0.876948	1.76542	0.911495
	C15H30O6N0S0	15	30	6	0	0	306.204	2	0.4	0	0.0666667	aliphatics							2.16195	3.26288					Product	Product
	C19H30O3N0S0	19	30	3	0	0	306.22	1.57895	0.157895	0.125	0.263158	aliphatics							0.851735
	C20H34O2N0S0	20	34	2	0	0	306.256	1.7	0.1	0.111111	0.2	aliphatics
	C14H13O7N1S0	14	13	7	1	0	307.069	0.928571	0.5	0.166667	0.642857	aromatics			0.305645	0.329499	0.325909	0.559449		0.484747
	C11H17O9N1S0	11	17	9	1	0	307.09	1.54545	0.818182	0	0.363636	peptides		0.475756	0.502079	0.370069		0.269134	0.621774	0.517714
	C15H17O6N1S0	15	17	6	1	0	307.106	1.13333	0.4	0.125	0.533333	highly unsaturated			0.709291			0.962413	0.338997	1.15814
	C12H21O8N1S0	12	21	8	1	0	307.127	1.75	0.666667	0	0.25	peptides		0.392106	0.364848				1.63844	1.12395
	C16H21O5N1S0	16	21	5	1	0	307.142	1.3125	0.3125	0.1	0.4375	highly unsaturated						0.428663
	C13H25O7N1S0	13	25	7	1	0	307.163	1.92308	0.538462	0	0.153846	peptides							1.88297	1.89626
	C13H8O9N0S0	13	8	9	0	0	308.017	0.615385	0.692308	0.25	0.769231	aromatics						1.97167
	C10H12O9N0S1	10	12	9	0	1	308.02	1.2	0.9	0	0.5	sugars						0.172186
	C17H8O6N0S0	17	8	6	0	0	308.032	0.470588	0.352941	0.727273	0.823529	condensed aromatics						0.354988
	C14H12O8N0S0	14	12	8	0	0	308.053	0.857143	0.571429	0.166667	0.642857	aromatics	0.801096	0.665369	0.722655	0.869673	0.814459	14.8628	0.244222	1.28299				Product
	C11H16O8N0S1	11	16	8	0	1	308.057	1.45455	0.727273	0	0.363636	highly unsaturated	0.923407	0.811585	0.689605	1.09319	1.11716	0.919713	0.228729	1.4112
	C18H12O5N0S0	18	12	5	0	0	308.068	0.666667	0.277778	0.615385	0.722222	condensed aromatics						1.49568
	C11H16O10N0S0	11	16	10	0	0	308.074	1.45455	0.909091	0	0.363636	sugars	0.321333	0.341655		0.403421	0.353006	0.459163	0.175598	0.512345
	C15H16O7N0S0	15	16	7	0	0	308.09	1.06667	0.466667	0.125	0.533333	highly unsaturated	3.40354	3.0989	3.40032	3.64895	3.52579	32.1977	1.74778	6.27382				Product
	C12H20O7N0S1	12	20	7	0	1	308.093	1.66667	0.583333	0	0.25	aliphatics	1.53116	1.62171	1.36225	1.45847	1.83798	1.35753	0.578695	3.37857
	C19H16O4N0S0	19	16	4	0	0	308.105	0.842105	0.210526	0.533333	0.631579	aromatics						3.13346						Product
	C12H20O9N0S0	12	20	9	0	0	308.111	1.66667	0.75	0	0.25	aliphatics	0.417272	0.483577	0.340707	0.57497	0.404188	0.572132	0.534386	1.21793
	C16H20O6N0S0	16	20	6	0	0	308.126	1.25	0.375	0.1	0.4375	highly unsaturated	5.30463	5.76091	5.84993	5.96972	5.60211	15.7447	4.92165	1.65496
	C13H24O6N0S1	13	24	6	0	1	308.129	1.84615	0.461538	0	0.153846	aliphatics		0.359443	0.234371	0.432899		0.389724	0.251894	1.49972
	C20H20O3N0S0	20	20	3	0	0	308.141	1	0.15	0.470588	0.55	aromatics						1.21889
	C13H24O8N0S0	13	24	8	0	0	308.147	1.84615	0.615385	0	0.153846	aliphatics							0.844521	0.86418
	C17H24O5N0S0	17	24	5	0	0	308.162	1.41176	0.294118	0.0833333	0.352941	highly unsaturated	1.90456	1.9166	2.8011	2.98197	2.17135	3.46757	5.48616	4.12248
	C14H28O5N0S1	14	28	5	0	1	308.166	2	0.357143	0	0.0714286	aliphatics						0.829323		0.859963
	C21H24O2N0S0	21	24	2	0	0	308.178	1.14286	0.0952381	0.421053	0.47619	highly unsaturated						0.243445
	C14H28O7N0S0	14	28	7	0	0	308.184	2	0.5	0	0.0714286	aliphatics							0.274274	0.449947
	C18H28O4N0S0	18	28	4	0	0	308.199	1.55556	0.222222	0.0714286	0.277778	aliphatics	0.331748	0.397703	0.34703	0.652464	0.242927	0.6222	4.89132	0.837928					Product
	C19H32O3N0S0	19	32	3	0	0	308.235	1.68421	0.157895	0.0625	0.210526	aliphatics							1.75974
	C20H36O2N0S0	20	36	2	0	0	308.272	1.8	0.1	0.0555556	0.15	aliphatics
	C13H11O8N1S0	13	11	8	1	0	309.048	0.846154	0.615385	0	0.692308	aromatics						0.236797
	C10H15O10N1S0	10	15	10	1	0	309.07	1.5	1	7	0.4	sugars			0.292712
	C14H15O7N1S0	14	15	7	1	0	309.085	1.07143	0.5	0	0.571429	highly unsaturated	1.33868	1.12012	1.17142	1.45847	1.33638	1.65864	0.486588	2.218
	C11H19O9N1S0	11	19	9	1	0	309.106	1.72727	0.818182	0	0.272727	peptides		0.369488	0.446325	0.264009			1.6766	0.546139
	C15H19O6N1S0	15	19	6	1	0	309.121	1.26667	0.4	0	0.466667	highly unsaturated			1.65152			1.96836	0.663212	2.85414						Product
	C12H23O8N1S0	12	23	8	1	0	309.142	1.91667	0.666667	0	0.166667	peptides							1.81962	1.25918
	C16H23O5N1S0	16	23	5	1	0	309.158	1.4375	0.3125	0	0.375	highly unsaturated						0.374872
	C13H10O9N0S0	13	10	9	0	0	310.032	0.769231	0.692308	0	0.692308	aromatics	0.452724	0.264445	0.33381	0.451209	0.387064	4.46492		0.554653				Product
	C10H14O9N0S1	10	14	9	0	1	310.036	1.4	0.9	0	0.4	sugars				0.25003		0.221544
	C17H10O6N0S0	17	10	6	0	0	310.048	0.588235	0.352941	0.636364	0.764706	condensed aromatics						2.13971						Product
	C18H14O3N0S1	18	14	3	0	1	310.066	0.777778	0.166667	0.571429	0.666667	aromatics
	C14H14O8N0S0	14	14	8	0	0	310.069	1	0.571429	0	0.571429	highly unsaturated	4.09882	3.42123	3.26869	3.99562	4.00631	19.3115	1.52625	6.58468				Product
	C11H18O8N0S1	11	18	8	0	1	310.072	1.63636	0.727273	0	0.272727	aliphatics	0.937961	0.885497	0.704549	0.8835	1.05952	0.886442	0.536148	1.71378
	C18H14O5N0S0	18	14	5	0	0	310.084	0.777778	0.277778	0.538462	0.666667	aromatics						3.91224						Product
	C11H18O10N0S0	11	18	10	0	0	310.09	1.63636	0.909091	0	0.272727	sugars	0.292758			0.242585		0.181613
	C15H18O7N0S0	15	18	7	0	0	310.105	1.2	0.466667	0	0.466667	highly unsaturated	11.214	11.1878	11.0489	12.1946	10.8029	25.2594	7.12316	21.6678
	C19H18O4N0S0	19	18	4	0	0	310.121	0.947368	0.210526	0.466667	0.578947	aromatics						5.81246						Product
	C16H22O6N0S0	16	22	6	0	0	310.142	1.375	0.375	0	0.375	highly unsaturated	7.73656	9.30412	9.80837	9.83626	8.02755	13.1616	13.5568	19.4228
	C13H26O6N0S1	13	26	6	0	1	310.145	2	0.461538	0	0.0769231	aliphatics				0.231113		0.386518	0.423618	6.6613						Product
	C20H22O3N0S0	20	22	3	0	0	310.157	1.1	0.15	0.411765	0.5	highly unsaturated						1.18284
	C17H26O5N0S0	17	26	5	0	0	310.178	1.52941	0.294118	0	0.294118	aliphatics	2.32998	1.83624	3.53252	5.26886	2.43322	2.66736	11.8791	5.43325
	C18H30O4N0S0	18	30	4	0	0	310.214	1.66667	0.222222	0	0.222222	aliphatics		0.265442		1.13999		0.748813	17.5159	2.59658					Product	Product
	C19H34O3N0S0	19	34	3	0	0	310.251	1.78947	0.157895	0	0.157895	aliphatics							4.41725						Product
	C20H38O2N0S0	20	38	2	0	0	310.287	1.9	0.1	0	0.1	aliphatics
	C13H13O8N1S0	13	13	8	1	0	311.064	1	0.615385	0	0.615385	highly unsaturated	0.683525	0.538168	0.559702	0.75123	0.720312	1.13626	0.283513	1.15265
	C10H17O10N1S0	10	17	10	1	0	311.085	1.7	1	8	0.3	sugars							0.263692
	C14H17O7N1S0	14	17	7	1	0	311.101	1.21429	0.5	0	0.5	highly unsaturated	3.45021	3.19029	3.07168	3.85697	3.12825	4.17628	1.41853	6.94427
	C11H21O9N1S0	11	21	9	1	0	311.122	1.90909	0.818182	0	0.181818	peptides							1.57978	0.522293
	C15H21O6N1S0	15	21	6	1	0	311.137	1.4	0.4	0	0.4	highly unsaturated			1.54647			1.77177	0.766398	3.16544						Product
	C16H25O5N1S0	16	25	5	1	0	311.173	1.5625	0.3125	0	0.3125	peptides						0.218544
	C12H8O10N0S0	12	8	10	0	0	312.012	0.666667	0.833333	0	0.75	aromatics						0.197973
	C16H8O7N0S0	16	8	7	0	0	312.027	0.5	0.4375	0.666667	0.8125	condensed aromatics						12.1953						Product
	C13H12O9N0S0	13	12	9	0	0	312.048	0.923077	0.692308	0	0.615385	highly unsaturated	2.08035	1.66074	1.45106	2.26121	2.05475	6.66896	0.672444	3.34591				Product
	C10H16O9N0S1	10	16	9	0	1	312.052	1.6	0.9	0	0.3	sugars						0.29518	0.218562	0.463734
	C17H12O6N0S0	17	12	6	0	0	312.063	0.705882	0.352941	0.545455	0.705882	aromatics						11.2672						Product
	C14H16O6N0S1	14	16	6	0	1	312.067	1.14286	0.428571	0	0.5	highly unsaturated						0.177177
	C18H16O3N0S1	18	16	3	0	1	312.082	0.888889	0.166667	0.5	0.611111	aromatics
	C14H16O8N0S0	14	16	8	0	0	312.085	1.14286	0.571429	0	0.5	highly unsaturated	14.8628	14.9546	12.8584	15.9418	14.8549	28.6124	6.89884	28.4215
	C11H20O8N0S1	11	20	8	0	1	312.088	1.81818	0.727273	0	0.181818	aliphatics	0.368668	0.479667	0.225318	0.414665	0.47864	0.542622	0.55449	2.95122						Product
	C18H16O5N0S0	18	16	5	0	0	312.1	0.888889	0.277778	0.461538	0.611111	aromatics						1.42739						Product
	C15H20O5N0S1	15	20	5	0	1	312.103	1.33333	0.333333	0	0.4	highly unsaturated						0.582272		0.489637
	C15H20O7N0S0	15	20	7	0	0	312.121	1.33333	0.466667	0	0.4	highly unsaturated	19.1395	22.239	20.7209	22.5803	19.9968	3.21522	21.6734	45.3375
	C12H24O7N0S1	12	24	7	0	1	312.124	2	0.583333	0	0.0833333	aliphatics						0.299177	1.21114	41.3243						Product
	C19H20O4N0S0	19	20	4	0	0	312.136	1.05263	0.210526	0.4	0.526316	highly unsaturated						8.14394						Product
	C16H24O4N0S1	16	24	4	0	1	312.14	1.5	0.25	0	0.3125	aliphatics
	C16H24O6N0S0	16	24	6	0	0	312.157	1.5	0.375	0	0.3125	aliphatics	5.83687	7.97101	7.73797	7.8206	6.39073	1.92782	3.24682	21.1878
	C20H24O3N0S0	20	24	3	0	0	312.173	1.2	0.15	0.352941	0.45	highly unsaturated						0.251817
	C17H28O3N0S1	17	28	3	0	1	312.176	1.64706	0.176471	0	0.235294	aliphatics
	C17H28O5N0S0	17	28	5	0	0	312.194	1.64706	0.294118	0	0.235294	aliphatics	0.872533	1.05487	1.31843	2.19215	0.820355	2.19461	27.9342	9.44218					Product	Product
	C18H32O4N0S0	18	32	4	0	0	312.23	1.77778	0.222222	0	0.166667	aliphatics		0.290974		2.56374		1.17148	42.8664	9.37524		Product			Product	Product
	C19H36O3N0S0	19	36	3	0	0	312.266	1.89474	0.157895	0	0.105263	aliphatics							12.9945						Product
	C20H40O2N0S0	20	40	2	0	0	312.303	2	0.1	0	0.05	aliphatics
	C12H11O9N1S0	12	11	9	1	0	313.043	0.916667	0.75	0	0.666667	highly unsaturated						0.226532
	C13H15O8N1S0	13	15	8	1	0	313.08	1.15385	0.615385	0	0.538462	highly unsaturated	2.53114	2.13542	2.02614	2.92765	2.39126	3.21747	0.922585	4.73818
	C10H19O10N1S0	10	19	10	1	0	313.101	1.9	1	9	0.2	sugars							0.213344
	C14H19O7N1S0	14	19	7	1	0	313.116	1.35714	0.5	0	0.428571	highly unsaturated	3.52805	3.8302	3.58842	4.00732	3.67451	4.76992	1.69855	8.27612
	C15H23O6N1S0	15	23	6	1	0	313.153	1.53333	0.4	0	0.333333	peptides			0.646496			0.753627	0.466485	1.4228
	C12H10O10N0S0	12	10	10	0	0	314.027	0.833333	0.833333	0	0.666667	highly unsaturated	0.35605		0.281791	0.322205	0.439689	0.875349		0.529875
	C16H10O7N0S0	16	10	7	0	0	314.043	0.625	0.4375	0.555556	0.75	condensed aromatics						1.24994
	C13H14O9N0S0	13	14	9	0	0	314.064	1.07692	0.692308	0	0.538462	highly unsaturated	9.11984	8.01916	6.48076	9.82471	8.94494	19.6977	3.12976	15.4478
	C10H18O9N0S1	10	18	9	0	1	314.067	1.8	0.9	0	0.2	sugars				0.246763		0.214886	0.364737	0.593418
	C17H14O6N0S0	17	14	6	0	0	314.079	0.823529	0.352941	0.454545	0.647059	aromatics						14.3359						Product
	C14H18O6N0S1	14	18	6	0	1	314.082	1.28571	0.428571	0	0.428571	highly unsaturated		0.378842	0.207499			0.567854		0.612686
	C18H18O3N0S1	18	18	3	0	1	314.098	1	0.166667	0.428571	0.555556	highly unsaturated
	C14H18O8N0S0	14	18	8	0	0	314.1	1.28571	0.571429	0	0.428571	highly unsaturated	28.8168	30.9952	26.435	32.2154	29.7624	45.6648	17.5765	59.8165
	C11H22O8N0S1	11	22	8	0	1	314.104	2	0.727273	0	0.0909091	aliphatics							0.577544	2.76715						Product
	C18H18O5N0S0	18	18	5	0	0	314.115	1	0.277778	0.384615	0.555556	highly unsaturated						9.74114						Product
	C15H22O5N0S1	15	22	5	0	1	314.119	1.46667	0.333333	0	0.333333	highly unsaturated						1.88323		1.75644
	C15H22O7N0S0	15	22	7	0	0	314.137	1.46667	0.466667	0	0.333333	highly unsaturated	15.9027	20.8179	19.0179	20.3359	17.8716	26.8935	39.4338	47.9386
	C19H22O4N0S0	19	22	4	0	0	314.152	1.15789	0.210526	0.333333	0.473684	highly unsaturated						1.44183
	C16H26O4N0S1	16	26	4	0	1	314.155	1.625	0.25	0	0.25	aliphatics
	C16H26O6N0S0	16	26	6	0	0	314.173	1.625	0.375	0	0.25	aliphatics	2.28625	3.68054	3.24081	3.23861	2.60859	6.24861	51.1829	24.9172					Product	Product
	C20H26O3N0S0	20	26	3	0	0	314.188	1.3	0.15	0.294118	0.4	highly unsaturated
	C17H30O5N0S0	17	30	5	0	0	314.209	1.76471	0.294118	0	0.176471	aliphatics	0.230334	0.387582	0.221582	0.721904		1.76179	52.5838	25.3494					Product	Product
	C21H30O2N0S0	21	30	2	0	0	314.225	1.42857	0.0952381	0.263158	0.333333	highly unsaturated
	C18H34O4N0S0	18	34	4	0	0	314.246	1.88889	0.222222	0	0.111111	aliphatics				2.28066		1.91263	7.19326	19.9393		Product			Product	Product
	C19H38O3N0S0	19	38	3	0	0	314.282	2	0.157895	0	0.0526316	aliphatics							3.51944						Product
	C12H13O9N1S0	12	13	9	1	0	315.059	1.08333	0.75	0	0.583333	highly unsaturated	0.47549	0.317733	0.292281	0.510544	0.634695	0.644381	0.252322	0.926523
	C16H13O6N1S0	16	13	6	1	0	315.074	0.8125	0.375	0.444444	0.6875	aromatics						0.22875
	C13H17O8N1S0	13	17	8	1	0	315.095	1.30769	0.615385	0	0.461538	highly unsaturated	3.3305	3.22548	2.89824	4.09849	3.25577	4.31974	1.32437	6.82949
	C14H21O7N1S0	14	21	7	1	0	315.132	1.5	0.5	0	0.357143	peptides	1.65787	2.06465	1.86591	1.95921	1.73222	2.11587	0.955535	3.9375
	C15H25O6N1S0	15	25	6	1	0	315.168	1.66667	0.4	0	0.266667	peptides			0.232934			0.212945		0.4588
	C15H8O8N0S0	15	8	8	0	0	316.022	0.533333	0.533333	0.571429	0.8	condensed aromatics						0.622477
	C12H12O10N0S0	12	12	10	0	0	316.043	1	0.833333	0	0.583333	highly unsaturated	2.47232	1.94313	1.42577	2.66235	2.3498	5.37828	0.738755	3.67345
	C16H12O7N0S0	16	12	7	0	0	316.058	0.75	0.4375	0.444444	0.6875	aromatics			0.229629			5.35673						Product
	C13H16O7N0S1	13	16	7	0	1	316.062	1.23077	0.538462	0	0.461538	highly unsaturated	0.426886	0.529964	0.291994	0.448398	0.529069	0.489945		0.672174
	C20H12O4N0S0	20	12	4	0	0	316.074	0.6	0.2	0.6875	0.75	condensed aromatics						0.248159
	C13H16O9N0S0	13	16	9	0	0	316.079	1.23077	0.692308	0	0.461538	highly unsaturated	18.1407	17.5792	13.6023	19.6334	18.3997	31.9567	7.11297	31.4853
	C10H20O9N0S1	10	20	9	0	1	316.083	2	0.9	0	0.1	sugars							0.392195	0.351962
	C17H16O6N0S0	17	16	6	0	0	316.095	0.941176	0.352941	0.363636	0.588235	aromatics	0.273063		0.284234	0.236507	0.28608	11.5917		0.54824				Product
	C14H20O6N0S1	14	20	6	0	1	316.098	1.42857	0.428571	0	0.357143	highly unsaturated		1.09965	1.0181	0.689083		1.13183		1.31993
	C21H16O3N0S0	21	16	3	0	0	316.11	0.761905	0.142857	0.611111	0.666667	aromatics						0.319418
	C14H20O8N0S0	14	20	8	0	0	316.116	1.42857	0.571429	0	0.357143	highly unsaturated	23.2975	28.0636	24.0844	26.9457	26.0835	35.7854	25.7714	54.987
	C18H20O5N0S0	18	20	5	0	0	316.131	1.11111	0.277778	0.307692	0.5	highly unsaturated	0.27807		0.453941	0.427505	0.286582	3.58422		0.477484				Product
	C15H24O5N0S1	15	24	5	0	1	316.134	1.6	0.333333	0	0.266667	aliphatics						0.445224		0.589228
	C22H20O2N0S0	22	20	2	0	0	316.146	0.909091	0.0909091	0.55	0.590909	aromatics						0.323225
	C19H24O2N0S1	19	24	2	0	1	316.15	1.26316	0.105263	0.3125	0.421053	highly unsaturated
	C15H24O7N0S0	15	24	7	0	0	316.152	1.6	0.466667	0	0.266667	aliphatics	5.87192	8.38474	7.20687	7.43701	6.73878	11.6352	47.2253	3.57414					Product
	C19H24O4N0S0	19	24	4	0	0	316.167	1.26316	0.210526	0.266667	0.421053	highly unsaturated			0.211667		0.260113	0.478572
	C16H28O6N0S0	16	28	6	0	0	316.189	1.75	0.375	0	0.1875	aliphatics	0.483368	1.03838	0.749958	0.920575	0.668252	2.97187	52.1144	29.6654					Product	Product
	C20H28O3N0S0	20	28	3	0	0	316.204	1.4	0.15	0.235294	0.35	highly unsaturated
	C17H32O5N0S0	17	32	5	0	0	316.225	1.88235	0.294118	0	0.117647	aliphatics		0.297798		0.315444		1.63628	44.9175	16.3144					Product	Product
	C21H32O2N0S0	21	32	2	0	0	316.24	1.52381	0.0952381	0.210526	0.285714	aliphatics
	C18H36O4N0S0	18	36	4	0	0	316.261	2	0.222222	0	0.0555556	aliphatics						1.85828	28.4578	5.93174					Product	Product
	C15H11O7N1S0	15	11	7	1	0	317.054	0.733333	0.466667	0.428571	0.733333	aromatics						0.271226
	C12H15O9N1S0	12	15	9	1	0	317.075	1.25	0.75	0	0.5	highly unsaturated	0.831807	0.824389	0.61948	1.06683	0.744837	1.74783	0.345454	1.54154
	C16H15O6N1S0	16	15	6	1	0	317.09	0.9375	0.375	0.333333	0.625	aromatics						0.354725
	C13H19O8N1S0	13	19	8	1	0	317.111	1.46154	0.615385	0	0.384615	highly unsaturated	1.48509	1.9659	1.69305	2.05882	1.70042	1.84442	0.967843	3.32317
	C17H19O5N1S0	17	19	5	1	0	317.126	1.11765	0.294118	0.272727	0.529412	highly unsaturated						0.231523
	C14H23O7N1S0	14	23	7	1	0	317.147	1.64286	0.5	0	0.285714	peptides	0.281943	0.52291	0.438853	0.423174	0.378032	0.438958	0.676199	1.14976
	C15H27O6N1S0	15	27	6	1	0	317.184	1.8	0.4	0	0.2	peptides							0.282653
	C15H10O8N0S0	15	10	8	0	0	318.038	0.666667	0.533333	0.428571	0.733333	aromatics						1.82367
	C12H14O8N0S1	12	14	8	0	1	318.041	1.16667	0.666667	0	0.5	highly unsaturated	0.346236	0.261685	0.220001	0.288473		0.3477
	C19H10O5N0S0	19	10	5	0	0	318.053	0.526316	0.263158	0.714286	0.789474	condensed aromatics						0.352137
	C12H14O10N0S0	12	14	10	0	0	318.059	1.16667	0.833333	0	0.5	highly unsaturated	4.24229	4.06237	2.51126	5.15247	4.32909	9.29528	1.38555	7.29437
	C16H14O7N0S0	16	14	7	0	0	318.074	0.875	0.4375	0.333333	0.625	aromatics	0.334352		0.45897	0.356545	0.352755	12.733		0.489637				Product
	C13H18O7N0S1	13	18	7	0	1	318.077	1.38462	0.538462	0	0.384615	highly unsaturated	1.39903	1.35435	0.843505	1.19834	1.43705	1.16595	0.273725	1.39746
	C20H14O4N0S0	20	14	4	0	0	318.089	0.7	0.2	0.625	0.7	aromatics						1.16565
	C13H18O9N0S0	13	18	9	0	0	318.095	1.38462	0.692308	0	0.384615	highly unsaturated	12.8563	13.6625	10.7946	14.5341	13.982	2.51955	7.32618	23.3377
	C17H18O6N0S0	17	18	6	0	0	318.11	1.05882	0.352941	0.272727	0.529412	highly unsaturated	0.771653	0.796327	0.795079	0.905533	0.803044	14.7126	0.524539	1.29928				Product
	C14H22O6N0S1	14	22	6	0	1	318.114	1.57143	0.428571	0	0.285714	aliphatics		1.4423	1.25678	1.28836		1.19367	0.341766	1.23141
	C21H18O3N0S0	21	18	3	0	0	318.126	0.857143	0.142857	0.555556	0.619048	aromatics						0.622586
	C18H22O3N0S1	18	22	3	0	1	318.129	1.22222	0.166667	0.285714	0.444444	highly unsaturated
	C14H22O8N0S0	14	22	8	0	0	318.131	1.57143	0.571429	0	0.285714	aliphatics	7.09383	9.6306	8.17007	8.71192	8.82276	12.3691	22.5923	22.7364
	C18H22O5N0S0	18	22	5	0	0	318.147	1.22222	0.277778	0.230769	0.444444	highly unsaturated	0.802899	0.8398	0.902708	0.910547	0.668942	2.36236	0.631578	1.12754
	C15H26O5N0S1	15	26	5	0	1	318.15	1.73333	0.333333	0	0.2	aliphatics						0.277828
	C22H22O2N0S0	22	22	2	0	0	318.162	1	0.0909091	0.5	0.545455	aromatics						0.239687
	C15H26O7N0S0	15	26	7	0	0	318.168	1.73333	0.466667	0	0.2	aliphatics	0.84289	1.40695	1.30118	1.41706	1.1494	2.58252	28.9319	14.1776					Product	Product
	C19H26O4N0S0	19	26	4	0	0	318.183	1.36842	0.210526	0.2	0.368421	highly unsaturated			0.349042	0.28042		0.4392	0.479484	0.365747
	C16H30O6N0S0	16	30	6	0	0	318.204	1.875	0.375	0	0.125	aliphatics						0.721744	18.225	9.29278					Product	Product
	C20H30O3N0S0	20	30	3	0	0	318.22	1.5	0.15	0.176471	0.3	aliphatics							0.256127
	C17H34O5N0S0	17	34	5	0	0	318.241	2	0.294118	0	0.0588235	aliphatics						0.377725	8.86382	3.58462					Product	Product
	C21H34O2N0S0	21	34	2	0	0	318.256	1.61905	0.0952381	0.157895	0.238095	aliphatics
	C14H9O8N1S0	14	9	8	1	0	319.033	0.642857	0.571429	0.4	0.785714	condensed aromatics						0.212998
	C15H13O7N1S0	15	13	7	1	0	319.069	0.866667	0.466667	0.285714	0.666667	aromatics						0.333429
	C12H17O9N1S0	12	17	9	1	0	319.09	1.41667	0.75	0	0.416667	highly unsaturated	0.608416	0.786436	0.678971	0.849996	0.610923	0.627745	0.454997	0.974683
	C16H17O6N1S0	16	17	6	1	0	319.106	1.0625	0.375	0.222222	0.5625	highly unsaturated			0.273457			0.688945
	C13H21O8N1S0	13	21	8	1	0	319.127	1.61538	0.615385	0	0.307692	peptides	0.432428	0.707616	0.680265	0.607107	0.599382	0.536245	1.24827	1.19664
	C17H21O5N1S0	17	21	5	1	0	319.142	1.23529	0.294118	0.181818	0.470588	highly unsaturated						0.276163
	C14H25O7N1S0	14	25	7	1	0	319.163	1.78571	0.5	0	0.214286	peptides							0.991229	0.557728
	C15H29O6N1S0	15	29	6	1	0	319.199	1.93333	0.4	0	0.133333	peptides							0.774192
	C14H8O9N0S0	14	8	9	0	0	320.017	0.571429	0.642857	0.4	0.785714	condensed aromatics						0.774977
	C11H12O9N0S1	11	12	9	0	1	320.02	1.09091	0.818182	0	0.545455	highly unsaturated						0.227363
	C11H12O11N0S0	11	12	11	0	0	320.038	1.09091	1	0	0.545455	sugars					0.238411
	C15H12O8N0S0	15	12	8	0	0	320.053	0.8	0.533333	0.285714	0.666667	aromatics	0.380953	0.274106	0.357663	0.327599	0.364358	7.66686		0.574187				Product
	C12H16O8N0S1	12	16	8	0	1	320.057	1.33333	0.666667	0	0.416667	highly unsaturated	1.01133	0.777772	0.663452	0.986597	0.967504	0.914722		0.953895
	C19H12O5N0S0	19	12	5	0	0	320.068	0.631579	0.263158	0.642857	0.736842	condensed aromatics						0.973782
	C12H16O10N0S0	12	16	10	0	0	320.074	1.33333	0.833333	0	0.416667	highly unsaturated	2.27897	2.1036	1.50854	2.9917	2.4797	4.15188	0.928456	3.74519
	C16H16O7N0S0	16	16	7	0	0	320.09	1	0.4375	0.222222	0.5625	highly unsaturated	1.5154	1.31019	1.29112	1.5738	1.34999	26.9639	0.65952	2.36634				Product
	C13H20O7N0S1	13	20	7	0	1	320.093	1.53846	0.538462	0	0.307692	aliphatics	2.10506	1.981	1.80944	2.20431	2.18584	1.61734	0.519414	2.35919
	C20H16O4N0S0	20	16	4	0	0	320.105	0.8	0.2	0.5625	0.65	aromatics						1.18937
	C13H20O9N0S0	13	20	9	0	0	320.111	1.53846	0.692308	0	0.307692	aliphatics	3.11272	3.66091	3.05688	3.90688	3.69094	5.39646	4.59279	7.67658
	C17H20O6N0S0	17	20	6	0	0	320.126	1.17647	0.352941	0.181818	0.470588	highly unsaturated	2.66607	2.65358	2.98144	2.79257	2.61399	12.2643	1.87667	4.31579				Product
	C14H24O6N0S1	14	24	6	0	1	320.129	1.71429	0.428571	0	0.214286	aliphatics		0.607481	0.420603	0.531741		0.421731		0.769555
	C21H20O3N0S0	21	20	3	0	0	320.141	0.952381	0.142857	0.5	0.571429	aromatics						0.878954
	C14H24O8N0S0	14	24	8	0	0	320.147	1.71429	0.571429	0	0.214286	aliphatics	0.751357	1.18184	0.970965	1.11211	0.927612	1.61122	9.67938	5.99889					Product	Product
	C18H24O5N0S0	18	24	5	0	0	320.162	1.33333	0.277778	0.153846	0.388889	highly unsaturated	1.33187	1.43808	1.66661	1.66421	1.24185	2.35738	1.51597	2.23338
	C15H28O5N0S1	15	28	5	0	1	320.166	1.86667	0.333333	0	0.133333	aliphatics								0.347687
	C15H28O7N0S0	15	28	7	0	0	320.184	1.86667	0.466667	0	0.133333	aliphatics						0.3782	7.78439	3.76289					Product	Product
	C19H28O4N0S0	19	28	4	0	0	320.199	1.47368	0.210526	0.133333	0.315789	highly unsaturated	0.234207	0.272573	0.281647	0.312101	0.2916	0.465497	1.36566	0.484136
	C16H32O6N0S0	16	32	6	0	0	320.22	2	0.375	0	0.0625	aliphatics							3.14682	3.17716					Product	Product
	C20H32O3N0S0	20	32	3	0	0	320.235	1.6	0.15	0.117647	0.25	aliphatics							0.739524
	C21H36O2N0S0	21	36	2	0	0	320.272	1.71429	0.0952381	0.105263	0.190476	aliphatics
	C14H11O8N1S0	14	11	8	1	0	321.048	0.785714	0.571429	0.2	0.714286	aromatics						0.239687
	C11H15O10N1S0	11	15	10	1	0	321.07	1.36364	0.909091	0	0.454545	sugars		0.336365	0.222157
	C15H15O7N1S0	15	15	7	1	0	321.085	1	0.466667	0.142857	0.6	highly unsaturated	0.539116	0.514323	0.549356	0.627924	0.528881	0.932493	0.233242	0.867918
	C12H19O9N1S0	12	19	9	1	0	321.106	1.58333	0.75	0	0.333333	peptides	0.28508	0.657395	0.744785	0.53402	0.345792	0.476769	0.977149	0.823589
	C16H19O6N1S0	16	19	6	1	0	321.121	1.1875	0.375	0.111111	0.5	highly unsaturated			0.846523			1.81629	0.296148	1.32222
	C13H23O8N1S0	13	23	8	1	0	321.142	1.76923	0.615385	0	0.230769	peptides		0.35354	0.339414				1.95948	1.28773
	C17H23O5N1S0	17	23	5	1	0	321.158	1.35294	0.294118	0.0909091	0.411765	highly unsaturated						0.433931
	C14H27O7N1S0	14	27	7	1	0	321.179	1.92857	0.5	0	0.142857	peptides							2.18637	1.75553					Product
	C14H10O9N0S0	14	10	9	0	0	322.032	0.714286	0.642857	0.2	0.714286	aromatics	0.25023		0.258081	0.255728	0.264315	2.72725		0.35434				Product
	C11H14O9N0S1	11	14	9	0	1	322.036	1.27273	0.818182	0	0.454545	highly unsaturated	0.362927		0.235664	0.303516	0.344224	0.425896		0.368445
	C18H10O6N0S0	18	10	6	0	0	322.048	0.555556	0.333333	0.666667	0.777778	condensed aromatics						8.35145						Product
	C11H14O11N0S0	11	14	11	0	0	322.054	1.27273	1	0	0.454545	sugars				0.240229		0.199359
	C15H14O8N0S0	15	14	8	0	0	322.069	0.933333	0.533333	0.142857	0.6	highly unsaturated	2.04597	1.56375	1.57938	1.98634	1.97151	23.7939	0.664238	2.94175				Product
	C12H18O8N0S1	12	18	8	0	1	322.072	1.5	0.666667	0	0.333333	aliphatics	2.15479	1.86093	1.37892	1.83051	2.17762	1.58177	0.441476	2.38133
	C19H14O5N0S0	19	14	5	0	0	322.084	0.736842	0.263158	0.571429	0.684211	aromatics						2.21544						Product
	C12H18O10N0S0	12	18	10	0	0	322.09	1.5	0.833333	0	0.333333	aliphatics	0.819322	0.629563	0.501217	1.00772	0.846448	1.18422	0.356325	1.36175
	C20H18O2N0S1	20	18	2	0	1	322.103	0.9	0.1	0.529412	0.6	aromatics
	C16H18O7N0S0	16	18	7	0	0	322.105	1.125	0.4375	0.111111	0.5	highly unsaturated	6.08189	5.71659	5.91014	6.6177	5.67293	3.47669	2.96569	1.17693				Product
	C13H22O7N0S1	13	22	7	0	1	322.109	1.69231	0.538462	0	0.230769	aliphatics	1.55412	1.60684	1.23709	1.63161	1.86858	1.37978	0.566797	3.4613
	C20H18O4N0S0	20	18	4	0	0	322.121	0.9	0.2	0.5	0.6	aromatics						3.55752						Product
	C13H22O9N0S0	13	22	9	0	0	322.126	1.69231	0.692308	0	0.230769	aliphatics	0.438169	0.55726	0.501505	0.627924	0.393838	0.692722	0.948972	1.59491
	C17H22O6N0S0	17	22	6	0	0	322.142	1.29412	0.352941	0.0909091	0.411765	highly unsaturated	5.82826	6.90211	7.13372	7.33794	6.04067	11.6945	5.62122	11.4749
	C14H26O6N0S1	14	26	6	0	1	322.145	1.85714	0.428571	0	0.142857	aliphatics		0.311983		0.32099		0.327459	0.247624	1.25186
	C21H22O3N0S0	21	22	3	0	0	322.157	1.04762	0.142857	0.444444	0.52381	highly unsaturated						0.837918
	C14H26O8N0S0	14	26	8	0	0	322.163	1.85714	0.571429	0	0.142857	aliphatics							1.38653	1.23964
	C18H26O5N0S0	18	26	5	0	0	322.178	1.44444	0.277778	0.0769231	0.333333	highly unsaturated	1.38114	1.73818	1.95558	2.08959	1.4346	2.61663	4.16985	3.12918
	C15H30O5N0S1	15	30	5	0	1	322.181	2	0.333333	0	0.0666667	aliphatics						0.429772		0.668255
	C15H30O7N0S0	15	30	7	0	0	322.199	2	0.466667	0	0.0666667	aliphatics							0.848658	0.713385
	C19H30O4N0S0	19	30	4	0	0	322.214	1.57895	0.210526	0.0666667	0.263158	aliphatics			0.249172	0.468607		0.491496	4.61767	0.631884					Product
	C20H34O3N0S0	20	34	3	0	0	322.251	1.7	0.15	0.0588235	0.2	aliphatics							1.56947
	C14H13O8N1S0	14	13	8	1	0	323.064	0.928571	0.571429	0	0.642857	aromatics	0.514013	0.471079	0.416723	0.431228	0.423255	0.789858		0.862116
	C11H17O10N1S0	11	17	10	1	0	323.085	1.54545	0.909091	0	0.363636	sugars		0.328697	0.446756				0.27852
	C15H17O7N1S0	15	17	7	1	0	323.101	1.13333	0.466667	0	0.533333	highly unsaturated	2.47493	2.16923	2.23047	2.54323	2.23733	2.95323	0.888441	4.23885
	C12H21O9N1S0	12	21	9	1	0	323.122	1.75	0.75	0	0.25	peptides		0.503435	0.461844	0.322205			2.13898	0.769856
	C16H21O6N1S0	16	21	6	1	0	323.137	1.3125	0.375	0	0.4375	highly unsaturated			1.37102			1.49616	0.528642	2.25676						Product
	C13H25O8N1S0	13	25	8	1	0	323.158	1.92308	0.615385	0	0.153846	peptides							2.59526	1.43959					Product
	C17H25O5N1S0	17	25	5	1	0	323.173	1.47059	0.294118	0	0.352941	highly unsaturated						0.253982
	C13H8O10N0S0	13	8	10	0	0	324.012	0.615385	0.769231	0	0.769231	aromatics						1.53387
	C17H8O7N0S0	17	8	7	0	0	324.027	0.470588	0.411765	0.7	0.823529	condensed aromatics						0.94463
	C14H12O9N0S0	14	12	9	0	0	324.048	0.857143	0.642857	0	0.642857	highly unsaturated	1.47875	1.09075	1.13262	1.42178	1.4501	8.18647	0.391199	1.82787				Product
	C11H16O9N0S1	11	16	9	0	1	324.052	1.45455	0.818182	0	0.363636	highly unsaturated	0.643	0.615225	0.343725	0.708228	0.725518	0.618314	0.228114	0.835792
	C18H12O6N0S0	18	12	6	0	0	324.063	0.666667	0.333333	0.583333	0.722222	aromatics						3.86952						Product
	C15H16O8N0S0	15	16	8	0	0	324.085	1.06667	0.533333	0	0.533333	highly unsaturated	9.55907	8.87422	7.81198	9.72481	8.85625	31.2672	3.42868	14.8858
	C12H20O8N0S1	12	20	8	0	1	324.088	1.66667	0.666667	0	0.25	aliphatics	1.6556	1.73557	1.32892	1.91963	1.98218	1.53748	0.755114	2.61644
	C19H16O5N0S0	19	16	5	0	0	324.1	0.842105	0.263158	0.5	0.631579	aromatics						8.72939						Product
	C12H20O10N0S0	12	20	10	0	0	324.106	1.66667	0.833333	0	0.25	aliphatics	0.479029	0.391033	0.355508	0.622454	0.463022	0.559259	0.275587	0.873949
	C20H20O2N0S1	20	20	2	0	1	324.118	1	0.1	0.470588	0.55	aromatics
	C16H20O7N0S0	16	20	7	0	0	324.121	1.25	0.4375	0	0.4375	highly unsaturated	16.367	18.2148	16.5675	18.4799	16.0705	29.1973	1.1839	3.11168
	C20H20O4N0S0	20	20	4	0	0	324.136	1	0.2	0.4375	0.55	aromatics						5.39933						Product
	C13H24O9N0S0	13	24	9	0	0	324.142	1.84615	0.692308	0	0.153846	aliphatics								0.454221
	C17H24O6N0S0	17	24	6	0	0	324.157	1.41176	0.352941	0	0.352941	highly unsaturated	7.56638	9.39889	9.208	9.8782	7.84597	11.6313	13.4856	16.8468
	C14H28O6N0S1	14	28	6	0	1	324.161	2	0.428571	0	0.0714286	aliphatics						0.617763	0.936457	4.15331						Product
	C21H24O3N0S0	21	24	3	0	0	324.173	1.14286	0.142857	0.388889	0.47619	highly unsaturated						0.498259
	C18H28O5N0S0	18	28	5	0	0	324.194	1.55556	0.277778	0	0.277778	aliphatics	0.965668	1.25813	1.41973	1.58801	1.08925	2.17548	12.679	3.83432					Product
	C19H32O4N0S0	19	32	4	0	0	324.23	1.68421	0.210526	0	0.210526	aliphatics				0.942608		0.384224	16.3432	1.34557					Product
	C20H36O3N0S0	20	36	3	0	0	324.266	1.8	0.15	0	0.15	aliphatics							3.93722						Product
	C21H40O2N0S0	21	40	2	0	0	324.303	1.90476	0.0952381	0	0.0952381	aliphatics
	C14H15O8N1S0	14	15	8	1	0	325.08	1.07143	0.571429	0	0.571429	highly unsaturated	2.48087	1.99097	2.00861	2.7286	2.35105	2.75526	0.745679	3.93597
	C11H19O10N1S0	11	19	10	1	0	325.101	1.72727	0.909091	0	0.272727	sugars		0.333681	0.370309				0.583824	0.347381
	C15H19O7N1S0	15	19	7	1	0	325.116	1.26667	0.466667	0	0.466667	highly unsaturated	4.78461	4.94879	4.43422	5.32227	4.50308	5.18469	1.73588	8.46261
	C12H23O9N1S0	12	23	9	1	0	325.137	1.91667	0.75	0	0.166667	peptides							1.6165	0.777792
	C16H23O6N1S0	16	23	6	1	0	325.153	1.4375	0.375	0	0.375	highly unsaturated			1.246			1.14624	0.49486	2.19517						Product
	C13H10O10N0S0	13	10	10	0	0	326.027	0.769231	0.769231	0	0.692308	aromatics	0.418274	0.260842	0.290269	0.422795	0.370129	1.28738		0.462883
	C10H14O10N0S1	10	14	10	0	1	326.031	1.4	1	7	0.4	sugars						0.217659
	C17H10O7N0S0	17	10	7	0	0	326.043	0.588235	0.411765	0.6	0.764706	condensed aromatics						11.9386						Product
	C14H14O9N0S0	14	14	9	0	0	326.064	1	0.642857	0	0.571429	highly unsaturated	7.18449	6.11038	5.11449	7.15286	6.66264	15.6957	1.79824	9.99988
	C11H18O9N0S1	11	18	9	0	1	326.067	1.63636	0.818182	0	0.272727	aliphatics	0.62731	0.721034	0.425201	0.657478	0.696352	0.566468	0.495614	1.65649
	C18H14O6N0S0	18	14	6	0	0	326.079	0.777778	0.333333	0.5	0.666667	aromatics						1.49893						Product
	C15H18O6N0S1	15	18	6	0	1	326.082	1.2	0.4	0	0.466667	highly unsaturated						0.227363
	C15H18O8N0S0	15	18	8	0	0	326.1	1.2	0.533333	0	0.466667	highly unsaturated	29.1317	29.5569	25.3432	30.2815	27.3629	39.1975	1.94947	47.7445
	C12H22O8N0S1	12	22	8	0	1	326.104	1.83333	0.666667	0	0.166667	aliphatics	0.594997	0.60357	0.513144	0.629368	0.7205	0.669336	1.29384	3.6414						Product
	C19H18O5N0S0	19	18	5	0	0	326.115	0.947368	0.263158	0.428571	0.578947	aromatics						12.6458						Product
	C16H22O5N0S1	16	22	5	0	1	326.119	1.375	0.3125	0	0.375	highly unsaturated						0.617286		0.615121
	C20H22O2N0S1	20	22	2	0	1	326.134	1.1	0.1	0.411765	0.5	highly unsaturated
	C16H22O7N0S0	16	22	7	0	0	326.137	1.375	0.4375	0	0.375	highly unsaturated	21.8473	26.884	23.5207	25.7409	23.0713	29.2157	22.156	45.3311
	C13H26O7N0S1	13	26	7	0	1	326.14	2	0.538462	0	0.0769231	aliphatics						0.288776	0.944457	36.395						Product
	C20H22O4N0S0	20	22	4	0	0	326.152	1.1	0.2	0.375	0.5	highly unsaturated						4.16491						Product
	C17H26O4N0S1	17	26	4	0	1	326.155	1.52941	0.235294	0	0.294118	aliphatics
	C17H26O6N0S0	17	26	6	0	0	326.173	1.52941	0.352941	0	0.294118	aliphatics	5.08024	6.70828	6.73597	7.91291	5.61503	8.43479	24.6712	16.312
	C18H30O3N0S1	18	30	3	0	1	326.192	1.66667	0.166667	0	0.222222	aliphatics
	C18H30O5N0S0	18	30	5	0	0	326.209	1.66667	0.277778	0	0.222222	aliphatics	0.418941	0.637843	0.711878	1.03909	0.583513	1.52944	31.8732	8.36658					Product	Product
	C19H34O4N0S0	19	34	4	0	0	326.246	1.78947	0.210526	0	0.157895	aliphatics				2.19678		0.546815	39.3882	4.79796		Product			Product	Product
	C20H38O3N0S0	20	38	3	0	0	326.282	1.9	0.15	0	0.1	aliphatics							5.83619						Product
	C21H42O2N0S0	21	42	2	0	0	326.318	2	0.0952381	0	0.047619	aliphatics
	C13H13O9N1S0	13	13	9	1	0	327.059	1	0.692308	0	0.615385	highly unsaturated	0.848365	0.646507	0.573354	0.906672	0.801476	0.912539	0.195497	1.32573
	C14H17O8N1S0	14	17	8	1	0	327.095	1.21429	0.571429	0	0.5	highly unsaturated	5.68258	5.33599	4.5338	6.1064	5.0955	5.88673	1.68439	8.94645
	C11H21O10N1S0	11	21	10	1	0	327.117	1.90909	0.909091	0	0.181818	sugars							0.54813
	C15H21O7N1S0	15	21	7	1	0	327.132	1.4	0.466667	0	0.4	highly unsaturated	3.70771	4.0422	3.66544	4.10943	3.4408	4.15738	1.36191	6.76753
	C16H25O6N1S0	16	25	6	1	0	327.168	1.5625	0.375	0	0.3125	peptides			0.447618			0.465263	0.241653	0.822973
	C16H8O8N0S0	16	8	8	0	0	328.022	0.5	0.5	0.625	0.8125	condensed aromatics						0.793831
	C13H12O10N0S0	13	12	10	0	0	328.043	0.923077	0.769231	0	0.615385	highly unsaturated	2.45203	1.82168	1.4387	2.78057	2.32333	4.82842	0.64748	3.17863
	C10H16O10N0S1	10	16	10	0	1	328.046	1.6	1	8	0.3	sugars	0.258709	0.445701	0.209942	0.231948		0.412859
	C17H12O7N0S0	17	12	7	0	0	328.058	0.705882	0.411765	0.5	0.705882	aromatics						6.21146						Product
	C14H16O7N0S1	14	16	7	0	1	328.062	1.14286	0.5	0	0.5	highly unsaturated	0.248294	0.294655				0.3599
	C21H12O4N0S0	21	12	4	0	0	328.074	0.571429	0.190476	0.705882	0.761905	condensed aromatics						0.178286
	C14H16O9N0S0	14	16	9	0	0	328.079	1.14286	0.642857	0	0.5	highly unsaturated	22.053	20.7835	15.947	22.6177	20.4438	31.1114	5.84932	31.394
	C11H20O9N0S1	11	20	9	0	1	328.083	1.81818	0.818182	0	0.181818	aliphatics		0.371481	0.212385	0.316203	0.303203	0.37515	0.627518	1.11235
	C18H16O6N0S0	18	16	6	0	0	328.095	0.888889	0.333333	0.416667	0.611111	aromatics						13.2257						Product
	C15H20O6N0S1	15	20	6	0	1	328.098	1.33333	0.4	0	0.4	highly unsaturated		0.703552	0.30507	0.335197		0.688194		0.673395
	C22H16O3N0S0	22	16	3	0	0	328.11	0.727273	0.136364	0.631579	0.681818	aromatics						0.175798
	C19H20O3N0S1	19	20	3	0	1	328.113	1.05263	0.157895	0.4	0.526316	highly unsaturated
	C15H20O8N0S0	15	20	8	0	0	328.116	1.33333	0.533333	0	0.4	highly unsaturated	38.4472	44.6723	35.8467	42.0259	38.6581	46.914	21.2268	7.31654
	C12H24O8N0S1	12	24	8	0	1	328.119	2	0.666667	0	0.0833333	aliphatics							0.628339	2.76562						Product
	C19H20O5N0S0	19	20	5	0	0	328.131	1.05263	0.263158	0.357143	0.526316	highly unsaturated						8.23472						Product
	C16H24O5N0S1	16	24	5	0	1	328.134	1.5	0.3125	0	0.3125	aliphatics						1.47653		1.54627
	C20H24O2N0S1	20	24	2	0	1	328.15	1.2	0.1	0.352941	0.45	highly unsaturated
	C16H24O7N0S0	16	24	7	0	0	328.152	1.5	0.4375	0	0.3125	aliphatics	12.4478	17.403	15.1647	15.9138	13.7126	18.6912	34.7929	35.3197
	C20H24O4N0S0	20	24	4	0	0	328.167	1.2	0.2	0.3125	0.45	highly unsaturated						0.573496
	C17H28O4N0S1	17	28	4	0	1	328.171	1.64706	0.235294	0	0.235294	aliphatics
	C17H28O6N0S0	17	28	6	0	0	328.189	1.64706	0.352941	0	0.235294	aliphatics	1.50679	2.76828	2.21452	2.56632	2.03461	4.36122	39.1143	2.57337					Product	Product
	C21H28O3N0S0	21	28	3	0	0	328.204	1.33333	0.142857	0.277778	0.380952	highly unsaturated
	C18H32O5N0S0	18	32	5	0	0	328.225	1.77778	0.277778	0	0.166667	aliphatics		0.44133	0.22503	0.782075		1.73684	51.5777	19.9882					Product	Product
	C19H36O4N0S0	19	36	4	0	0	328.261	1.89474	0.210526	0	0.105263	aliphatics				1.60031		0.779968	7.41438	1.37269					Product	Product
	C20H40O3N0S0	20	40	3	0	0	328.298	2	0.15	0	0.05	aliphatics							1.92362
	C13H15O9N1S0	13	15	9	1	0	329.075	1.15385	0.692308	0	0.538462	highly unsaturated	2.22142	2.01643	1.53052	2.4611	2.16683	2.41421	0.674953	3.36228
	C17H15O6N1S0	17	15	6	1	0	329.09	0.882353	0.352941	0.4	0.647059	aromatics						0.259528
	C14H19O8N1S0	14	19	8	1	0	329.111	1.35714	0.571429	0	0.428571	highly unsaturated	4.76405	4.66333	4.05256	5.28269	4.52836	4.85929	1.57546	7.83318
	C15H23O7N1S0	15	23	7	1	0	329.147	1.53333	0.466667	0	0.333333	peptides	1.06468	1.3243	1.45968	1.25023	1.19927	1.25577	0.657737	2.41349
	C16H27O6N1S0	16	27	6	1	0	329.184	1.6875	0.375	0	0.25	peptides								0.399885
	C12H10O11N0S0	12	10	11	0	0	330.022	0.833333	0.916667	0	0.666667	sugars						0.227919
	C16H10O8N0S0	16	10	8	0	0	330.038	0.625	0.5	0.5	0.75	aromatics						6.69863						Product
	C13H14O8N0S1	13	14	8	0	1	330.041	1.07692	0.615385	0	0.538462	highly unsaturated					0.243617	0.22265
	C13H14O10N0S0	13	14	10	0	0	330.059	1.07692	0.769231	0	0.538462	highly unsaturated	8.45347	7.43254	5.18921	9.17445	8.25768	15.1998	2.35383	11.4834
	C10H18O10N0S1	10	18	10	0	1	330.062	1.8	1	9	0.2	sugars	1.08971	1.78158	1.0237	1.71511	1.20234	1.45874	0.486793	2.36974
	C17H14O7N0S0	17	14	7	0	0	330.074	0.823529	0.411765	0.4	0.647059	aromatics				0.222603		9.72343						Product
	C14H18O7N0S1	14	18	7	0	1	330.077	1.28571	0.5	0	0.428571	highly unsaturated	0.854974	0.80154	0.55999	0.735199	0.807874	0.856218		0.978659
	C21H14O4N0S0	21	14	4	0	0	330.089	0.666667	0.190476	0.647059	0.714286	condensed aromatics						0.691313
	C14H18O9N0S0	14	18	9	0	0	330.095	1.28571	0.642857	0	0.428571	highly unsaturated	29.8444	30.8239	23.9178	31.9992	29.6814	39.5255	1.56412	46.3772
	C11H22O9N0S1	11	22	9	0	1	330.098	2	0.818182	0	0.0909091	aliphatics							0.477152	0.677668
	C18H18O6N0S0	18	18	6	0	0	330.11	1	0.333333	0.333333	0.555556	highly unsaturated		0.302169	0.463137	0.343554	0.312988	9.47995		0.414538				Product
	C15H22O6N0S1	15	22	6	0	1	330.114	1.46667	0.4	0	0.333333	highly unsaturated		1.4699	0.900266	0.990623		1.23525	0.193656	1.48797
	C22H18O3N0S0	22	18	3	0	0	330.126	0.818182	0.136364	0.578947	0.636364	aromatics						0.649927
	C19H22O3N0S1	19	22	3	0	1	330.129	1.15789	0.157895	0.333333	0.473684	highly unsaturated
	C15H22O8N0S0	15	22	8	0	0	330.131	1.46667	0.533333	0	0.333333	highly unsaturated	22.7884	28.7238	24.2961	26.5552	24.5617	3.94472	28.5559	5.19936
	C19H22O5N0S0	19	22	5	0	0	330.147	1.15789	0.263158	0.285714	0.473684	highly unsaturated	0.354648		0.422758	0.303744	0.35978	1.96784		0.358981
	C16H26O5N0S1	16	26	5	0	1	330.15	1.625	0.3125	0	0.25	aliphatics						0.611386		0.533282
	C23H22O2N0S0	23	22	2	0	0	330.162	0.956522	0.0869565	0.52381	0.565217	aromatics						0.219757
	C20H26O2N0S1	20	26	2	0	1	330.165	1.3	0.1	0.294118	0.4	highly unsaturated
	C16H26O7N0S0	16	26	7	0	0	330.168	1.625	0.4375	0	0.25	aliphatics	3.49147	5.33254	4.5088	4.60759	4.27119	7.15724	44.7448	24.9196					Product	Product
	C20H26O4N0S0	20	26	4	0	0	330.183	1.3	0.2	0.25	0.4	highly unsaturated			0.286246	0.226858	0.25152	0.233463
	C17H30O6N0S0	17	30	6	0	0	330.204	1.76471	0.352941	0	0.176471	aliphatics	0.332149	0.834433	0.417873	0.875295	0.518908	2.32465	41.6287	26.3525					Product	Product
	C21H30O3N0S0	21	30	3	0	0	330.22	1.42857	0.142857	0.222222	0.333333	highly unsaturated
	C18H34O5N0S0	18	34	5	0	0	330.241	1.88889	0.277778	0	0.111111	aliphatics		0.398317		0.555749		1.95549	43.5734	12.5613					Product	Product
	C22H34O2N0S0	22	34	2	0	0	330.256	1.54545	0.0909091	0.2	0.272727	aliphatics
	C19H38O4N0S0	19	38	4	0	0	330.277	2	0.210526	0	0.0526316	aliphatics						0.587957	22.5564	2.65573					Product	Product
	C12H13O10N1S0	12	13	10	1	0	331.054	1.08333	0.833333	0	0.583333	highly unsaturated	0.237478					0.199636
	C16H13O7N1S0	16	13	7	1	0	331.069	0.8125	0.4375	0.375	0.6875	aromatics						0.286978
	C13H17O9N1S0	13	17	9	1	0	331.09	1.30769	0.692308	0	0.461538	highly unsaturated	2.24693	2.25879	1.67149	2.59534	2.15121	2.38385	0.721472	3.47159
	C17H17O6N1S0	17	17	6	1	0	331.106	1	0.352941	0.3	0.588235	aromatics						0.452587
	C14H21O8N1S0	14	21	8	1	0	331.127	1.5	0.571429	0	0.357143	peptides	1.68051	1.90924	1.86634	1.88134	1.69898	1.69857	0.915533	3.18535
	C18H21O5N1S0	18	21	5	1	0	331.142	1.16667	0.277778	0.25	0.5	highly unsaturated						0.215163
	C15H25O7N1S0	15	25	7	1	0	331.163	1.66667	0.466667	0	0.266667	peptides		0.346256	0.576371	0.993662	0.241045	0.377134	0.444535	0.723762
	C16H29O6N1S0	16	29	6	1	0	331.199	1.8125	0.375	0	0.1875	peptides							0.191599
	C15H8O9N0S0	15	8	9	0	0	332.017	0.533333	0.6	0.5	0.8	condensed aromatics						0.344372
	C12H12O9N0S1	12	12	9	0	1	332.02	1	0.75	0	0.583333	highly unsaturated	0.237344
	C12H12O11N0S0	12	12	11	0	0	332.038	1	0.916667	0	0.583333	sugars	0.717642	0.439183	0.367004	0.874383	0.729846	0.953263		0.718268
	C16H12O8N0S0	16	12	8	0	0	332.053	0.75	0.5	0.375	0.6875	aromatics			0.228767			6.52589						Product
	C13H16O8N0S1	13	16	8	0	1	332.057	1.23077	0.615385	0	0.461538	highly unsaturated	0.740475	0.593143	0.48268	0.635218	0.777202	0.668544
	C20H12O5N0S0	20	12	5	0	0	332.068	0.6	0.25	0.666667	0.75	condensed aromatics						0.339143
	C13H16O10N0S0	13	16	10	0	0	332.074	1.23077	0.769231	0	0.461538	highly unsaturated	11.5193	10.5769	7.53637	12.9099	11.2432	18.9449	3.29849	15.7498
	C17H16O7N0S0	17	16	7	0	0	332.09	0.941176	0.411765	0.3	0.588235	highly unsaturated	0.611888	0.310219	0.587436	0.480003	0.541175	15.1712	0.218823	0.869675				Product
	C14H20O7N0S1	14	20	7	0	1	332.093	1.42857	0.5	0	0.357143	highly unsaturated	1.85596	1.92089	1.26497	1.65289	1.89712	1.23553	0.298682	1.64228
	C21H16O4N0S0	21	16	4	0	0	332.105	0.761905	0.190476	0.588235	0.666667	aromatics						0.722176
	C14H20O9N0S0	14	20	9	0	0	332.111	1.42857	0.642857	0	0.357143	highly unsaturated	17.0377	19.3256	15.0844	18.614	18.1048	23.1628	1.23163	3.1129
	C18H20O6N0S0	18	20	6	0	0	332.126	1.11111	0.333333	0.25	0.5	highly unsaturated	1.16482	1.06752	1.23249	1.20472	1.11666	8.67336	0.635954	1.45912				Product
	C15H24O6N0S1	15	24	6	0	1	332.129	1.6	0.4	0	0.266667	aliphatics		1.87941	1.57119	1.84624		1.29988	0.345248	1.22185
	C22H20O3N0S0	22	20	3	0	0	332.141	0.909091	0.136364	0.526316	0.590909	aromatics						0.617486
	C15H24O8N0S0	15	24	8	0	0	332.147	1.6	0.533333	0	0.266667	aliphatics	5.93415	8.42146	7.07783	7.40631	7.19189	9.66456	25.9527	21.6633
	C19H24O5N0S0	19	24	5	0	0	332.162	1.26316	0.263158	0.214286	0.421053	highly unsaturated	0.699282	0.774858	0.933603	0.80707	0.773501	1.57352	0.552233	1.11216
	C23H24O2N0S0	23	24	2	0	0	332.178	1.04348	0.0869565	0.47619	0.521739	aromatics						0.226862
	C16H28O7N0S0	16	28	7	0	0	332.184	1.75	0.4375	0	0.1875	aliphatics	0.49859	0.977812	0.788469	0.949294	0.803797	2.16938	32.2549	14.2248					Product	Product
	C20H28O4N0S0	20	28	4	0	0	332.199	1.4	0.2	0.1875	0.35	highly unsaturated			0.264691	0.298577		0.297236	0.442894
	C17H32O6N0S0	17	32	6	0	0	332.22	1.88235	0.352941	0	0.117647	aliphatics						0.532363	15.8599	8.67943					Product	Product
	C21H32O3N0S0	21	32	3	0	0	332.235	1.52381	0.142857	0.166667	0.285714	aliphatics							0.217447
	C18H36O5N0S0	18	36	5	0	0	332.256	2	0.277778	0	0.0555556	aliphatics						0.691795	11.5425	2.81324					Product	Product
	C22H36O2N0S0	22	36	2	0	0	332.272	1.63636	0.0909091	0.15	0.227273	aliphatics
	C12H15O10N1S0	12	15	10	1	0	333.07	1.25	0.833333	0	0.5	highly unsaturated	0.304041	0.349246	0.262104	0.338843	0.274664	0.258695		0.418811
	C16H15O7N1S0	16	15	7	1	0	333.085	0.9375	0.4375	0.25	0.625	aromatics				0.22625		0.523495
	C13H19O9N1S0	13	19	9	1	0	333.106	1.46154	0.692308	0	0.384615	highly unsaturated	1.09205	1.23451	1.24902	1.42914	1.12914	1.17425	0.722872	1.74393
	C17H19O6N1S0	17	19	6	1	0	333.121	1.11765	0.352941	0.2	0.529412	highly unsaturated			0.347605			0.679439
	C14H23O8N1S0	14	23	8	1	0	333.142	1.64286	0.571429	0	0.285714	peptides	0.315124	0.584786	0.698945	0.603688	0.374708	0.422563	1.51334	1.99532
	C18H23O5N1S0	18	23	5	1	0	333.158	1.27778	0.277778	0.166667	0.444444	highly unsaturated						0.242336
	C15H27O7N1S0	15	27	7	1	0	333.179	1.8	0.466667	0	0.2	peptides							1.62266	0.514662
	C16H31O6N1S0	16	31	6	1	0	333.215	1.9375	0.375	0	0.125	peptides							0.664443
	C15H10O9N0S0	15	10	9	0	0	334.032	0.666667	0.6	0.333333	0.733333	aromatics						1.65615
	C12H14O9N0S1	12	14	9	0	1	334.036	1.16667	0.75	0	0.5	highly unsaturated	0.349507			0.336716	0.278992	0.394282
	C19H10O6N0S0	19	10	6	0	0	334.048	0.526316	0.315789	0.692308	0.789474	condensed aromatics						0.292523
	C12H14O11N0S0	12	14	11	0	0	334.054	1.16667	0.916667	0	0.5	sugars	0.92561	0.740432	0.489147	1.18208	0.932881	1.35399	0.263263	1.22914
	C16H14O8N0S0	16	14	8	0	0	334.069	0.875	0.5	0.25	0.625	aromatics	0.793886	0.508649	0.725242	0.75708	0.70275	15.9279	0.268116	1.17249				Product
	C13H18O8N0S1	13	18	8	0	1	334.072	1.38462	0.615385	0	0.384615	highly unsaturated	2.39641	2.21187	1.55998	2.13897	2.35036	1.63397	0.382788	2.15911
	C20H14O5N0S0	20	14	5	0	0	334.084	0.7	0.25	0.6	0.7	aromatics						1.42574
	C13H18O10N0S0	13	18	10	0	0	334.09	1.38462	0.769231	0	0.384615	highly unsaturated	5.58264	5.54208	3.97137	6.54956	5.83889	8.15237	1.82889	8.19765
	C17H18O7N0S0	17	18	7	0	0	334.105	1.05882	0.411765	0.2	0.529412	highly unsaturated	2.53842	2.34972	2.50178	2.76454	2.44984	25.4158	0.929687	3.72229				Product
	C14H22O7N0S1	14	22	7	0	1	334.109	1.57143	0.5	0	0.285714	aliphatics	2.49969	2.32189	1.71345	2.18774	2.31448	1.63452	0.432842	2.34986
	C21H18O4N0S0	21	18	4	0	0	334.121	0.857143	0.190476	0.529412	0.619048	aromatics						1.47786
	C14H22O9N0S0	14	22	9	0	0	334.126	1.57143	0.642857	0	0.285714	aliphatics	3.98866	4.90669	3.92711	4.90472	4.33818	5.88261	6.61224	9.94188
	C18H22O6N0S0	18	22	6	0	0	334.142	1.22222	0.333333	0.166667	0.444444	highly unsaturated	3.51417	3.78313	3.96447	4.01773	3.36277	8.59518	1.91436	5.47324
	C15H26O6N0S1	15	26	6	0	1	334.145	1.73333	0.4	0	0.2	aliphatics		0.80292	0.573354	0.846881		0.658522	0.265654	1.14135
	C22H22O3N0S0	22	22	3	0	0	334.157	1	0.136364	0.473684	0.545455	aromatics						0.654918
	C15H26O8N0S0	15	26	8	0	0	334.163	1.73333	0.533333	0	0.2	aliphatics	0.713769	1.12962	0.863766	1.00354	0.817847	1.55744	1.85674	7.54498					Product	Product
	C19H26O5N0S0	19	26	5	0	0	334.178	1.36842	0.263158	0.142857	0.368421	highly unsaturated	1.1482	1.35543	1.52837	1.43469	1.16038	1.82889	1.39392	1.81414
	C16H30O7N0S0	16	30	7	0	0	334.199	1.875	0.4375	0	0.125	aliphatics						0.351952	8.68248	4.43476					Product	Product
	C20H30O4N0S0	20	30	4	0	0	334.214	1.5	0.2	0.125	0.3	aliphatics				0.308986		0.344372	1.31124	0.353487
	C17H34O6N0S0	17	34	6	0	0	334.236	2	0.352941	0	0.0588235	aliphatics							2.15132	2.37337					Product	Product
	C21H34O3N0S0	21	34	3	0	0	334.251	1.61905	0.142857	0.111111	0.238095	aliphatics							0.471818
	C15H13O8N1S0	15	13	8	1	0	335.064	0.866667	0.533333	0.166667	0.666667	aromatics					0.26996	0.449736		0.365747
	C12H17O10N1S0	12	17	10	1	0	335.085	1.41667	0.833333	0	0.416667	highly unsaturated		0.698108	0.498774	0.551798	0.37521	0.292523		0.373633
	C16H17O7N1S0	16	17	7	1	0	335.101	1.0625	0.4375	0.125	0.5625	highly unsaturated	1.03744	0.940549	0.993238	1.23587	0.982118	1.31944	0.315913	1.39929
	C13H21O9N1S0	13	21	9	1	0	335.122	1.61538	0.692308	0	0.307692	peptides	0.393237	0.972061	0.948692	0.674876	0.539607	0.459718	1.55228	1.14437
	C17H21O6N1S0	17	21	6	1	0	335.137	1.23529	0.352941	0.1	0.470588	highly unsaturated			0.848678			0.934963	0.333965	1.14471
	C14H25O8N1S0	14	25	8	1	0	335.158	1.78571	0.571429	0	0.214286	peptides		0.278553	0.281216				2.29229	1.52933
	C18H25O5N1S0	18	25	5	1	0	335.173	1.38889	0.277778	0.0833333	0.388889	highly unsaturated						0.222373
	C15H29O7N1S0	15	29	7	1	0	335.194	1.93333	0.466667	0	0.133333	peptides							2.58432	1.52828					Product
	C14H8O10N0S0	14	8	10	0	0	336.012	0.571429	0.714286	0.25	0.785714	aromatics						0.448627
	C11H12O10N0S1	11	12	10	0	1	336.015	1.09091	0.909091	0	0.545455	sugars						0.192982
	C18H8O7N0S0	18	8	7	0	0	336.027	0.444444	0.388889	0.727273	0.833333	condensed aromatics						0.215771
	C15H12O9N0S0	15	12	9	0	0	336.048	0.8	0.6	0.166667	0.666667	aromatics	0.646538	0.491858	0.635143	0.752065	0.549956	5.51659		0.889286				Product
	C12H16O9N0S1	12	16	9	0	1	336.052	1.33333	0.75	0	0.416667	highly unsaturated	1.22852	0.898148	0.622642	1.04935	1.12739	0.832948	0.182983	0.941887
	C19H12O6N0S0	19	12	6	0	0	336.063	0.631579	0.315789	0.615385	0.736842	condensed aromatics						1.73212
	C12H16O11N0S0	12	16	11	0	0	336.069	1.33333	0.916667	0	0.416667	sugars	0.648474	0.549823	0.400342	0.817099	0.601389	0.783572	0.219499	0.772298
	C16H16O8N0S0	16	16	8	0	0	336.085	1	0.5	0.125	0.5625	highly unsaturated	4.44972	3.87812	3.64288	4.34966	4.13998	33.5819	1.16878	5.83283				Product
	C13H20O8N0S1	13	20	8	0	1	336.088	1.53846	0.615385	0	0.307692	aliphatics	3.38071	3.17618	2.55969	3.05392	3.55816	2.28844	0.616449	3.39178
	C20H16O5N0S0	20	16	5	0	0	336.1	0.8	0.25	0.533333	0.65	aromatics						2.67543						Product
	C13H20O10N0S0	13	20	10	0	0	336.106	1.53846	0.769231	0	0.307692	aliphatics	1.32446	1.41109	1.099	1.77346	1.56676	1.58766	0.721882	2.31441
	C21H20O2N0S1	21	20	2	0	1	336.118	0.952381	0.0952381	0.5	0.571429	aromatics
	C17H20O7N0S0	17	20	7	0	0	336.121	1.17647	0.411765	0.1	0.470588	highly unsaturated	9.74868	10.1263	9.60633	10.8043	9.42264	25.7955	3.82624	14.9942
	C14H24O7N0S1	14	24	7	0	1	336.124	1.71429	0.5	0	0.214286	aliphatics	1.34008	1.6132	0.950991	1.54531	1.48321	1.88827	0.364282	2.88894
	C21H20O4N0S0	21	20	4	0	0	336.136	0.952381	0.190476	0.470588	0.571429	aromatics						2.68899						Product
	C14H24O9N0S0	14	24	9	0	0	336.142	1.71429	0.642857	0	0.214286	aliphatics	0.585116	0.773631	0.572491	0.702226	0.594113	0.758343	1.53936	2.33316
	C18H24O6N0S0	18	24	6	0	0	336.157	1.33333	0.333333	0.0833333	0.388889	highly unsaturated	6.67576	7.99501	7.81471	8.1327	6.65592	1.93551	5.34917	11.4975
	C15H28O6N0S1	15	28	6	0	1	336.161	1.86667	0.4	0	0.133333	aliphatics		0.427836	0.204625	0.501959		0.349646		1.32786
	C22H24O3N0S0	22	24	3	0	0	336.173	1.09091	0.136364	0.421053	0.5	highly unsaturated						0.47275
	C15H28O8N0S0	15	28	8	0	0	336.178	1.86667	0.533333	0	0.133333	aliphatics							1.73957	2.18563						Product
	C19H28O5N0S0	19	28	5	0	0	336.194	1.47368	0.263158	0.0714286	0.315789	highly unsaturated	1.13865	1.33994	1.49359	1.53566	1.18754	2.97844	3.2942	1.99699
	C16H32O5N0S1	16	32	5	0	1	336.197	2	0.3125	0	0.0625	aliphatics						0.3599		0.414538
	C16H32O7N0S0	16	32	7	0	0	336.215	2	0.4375	0	0.0625	aliphatics							0.974222	0.811654
	C20H32O4N0S0	20	32	4	0	0	336.23	1.6	0.2	0.0625	0.25	aliphatics				0.369689		0.431996	3.85558						Product
	C21H36O3N0S0	21	36	3	0	0	336.266	1.71429	0.142857	0.0555556	0.190476	aliphatics							0.944552
	C22H40O2N0S0	22	40	2	0	0	336.303	1.81818	0.0909091	0.05	0.136364	aliphatics
	C14H11O9N1S0	14	11	9	1	0	337.043	0.785714	0.642857	0	0.714286	aromatics						0.193813
	C15H15O8N1S0	15	15	8	1	0	337.08	1	0.533333	0	0.6	highly unsaturated	1.6068	1.24632	1.15001	1.51955	1.27428	1.58323	0.328837	1.78868
	C12H19O10N1S0	12	19	10	1	0	337.101	1.58333	0.833333	0	0.333333	peptides	0.287484	0.63516	0.786888	0.532197	0.350998	0.219877	0.471613	0.447898
	C16H19O7N1S0	16	19	7	1	0	337.116	1.1875	0.4375	0	0.5	highly unsaturated	3.06772	3.05021	2.83056	3.34331	2.76571	2.92384	0.893642	4.91417
	C13H23O9N1S0	13	23	9	1	0	337.137	1.76923	0.692308	0	0.230769	peptides		0.396093	0.573066	0.456831			2.28114	1.46113
	C17H23O6N1S0	17	23	6	1	0	337.153	1.35294	0.352941	0	0.411765	highly unsaturated			1.18076			1.71658	0.438996	1.55223
	C14H27O8N1S0	14	27	8	1	0	337.174	1.92857	0.571429	0	0.142857	peptides							2.22719	1.64747					Product
	C14H10O10N0S0	14	10	10	0	0	338.027	0.714286	0.714286	0	0.714286	aromatics	0.234807			0.275253	0.279494	2.51985						Product
	C11H14O10N0S1	11	14	10	0	1	338.031	1.27273	0.909091	0	0.454545	sugars	0.249762
	C18H10O7N0S0	18	10	7	0	0	338.043	0.555556	0.388889	0.636364	0.777778	condensed aromatics	0.605479	0.609321	0.356801	0.517762	0.563755	7.15945	0.188317	0.772983				Product
	C15H14O9N0S0	15	14	9	0	0	338.064	0.933333	0.6	0	0.6	highly unsaturated	4.18868	3.27639	2.94666	4.19642	3.7228	13.3221	0.734978	4.29282				Product
	C12H18O9N0S1	12	18	9	0	1	338.067	1.5	0.75	0	0.333333	aliphatics	1.81523	1.57088	1.08937	1.66375	1.82179	1.15484	0.427333	1.49759
	C19H14O6N0S0	19	14	6	0	0	338.079	0.736842	0.315789	0.538462	0.684211	aromatics						4.52814						Product
	C12H18O11N0S0	12	18	11	0	0	338.085	1.5	0.916667	0	0.333333	sugars	0.256973	0.32149	0.202326	0.386859	0.35978	0.256754
	C20H18O3N0S1	20	18	3	0	1	338.098	0.9	0.15	0.5	0.6	aromatics
	C16H18O8N0S0	16	18	8	0	0	338.1	1.125	0.5	0	0.5	highly unsaturated	18.6242	18.8041	15.3919	19.0677	17.021	37.3689	4.56925	24.6578
	C13H22O8N0S1	13	22	8	0	1	338.104	1.69231	0.615385	0	0.230769	aliphatics	2.32618	2.24499	1.68212	2.21304	2.55615	1.54187	0.571153	2.86544
	C20H18O5N0S0	20	18	5	0	0	338.115	0.9	0.25	0.466667	0.6	aromatics						8.85222						Product
	C13H22O10N0S0	13	22	10	0	0	338.121	1.69231	0.769231	0	0.230769	aliphatics	0.595598	0.655171	0.436122	0.731856	0.554535	0.44835	0.31817	1.14471
	C21H22O2N0S1	21	22	2	0	1	338.134	1.04762	0.0952381	0.444444	0.52381	highly unsaturated
	C17H22O7N0S0	17	22	7	0	0	338.137	1.29412	0.411765	0	0.411765	highly unsaturated	20.4879	23.0787	20.6281	23.7628	19.8339	25.2495	9.69915	32.1932
	C14H26O7N0S1	14	26	7	0	1	338.14	1.85714	0.5	0	0.142857	aliphatics	0.364996	0.63516	0.605685	0.451209	0.605905	0.497742	0.547141	4.97873						Product
	C21H22O4N0S0	21	22	4	0	0	338.152	1.04762	0.190476	0.411765	0.52381	highly unsaturated						3.12458						Product
	C14H26O9N0S0	14	26	9	0	0	338.158	1.85714	0.642857	0	0.142857	aliphatics								0.423376
	C18H26O6N0S0	18	26	6	0	0	338.173	1.44444	0.333333	0	0.333333	highly unsaturated	7.01077	8.92191	8.43994	9.05715	6.97644	8.42964	9.79659	13.4691
	C15H30O6N0S1	15	30	6	0	1	338.176	2	0.4	0	0.0666667	aliphatics				0.316887		0.487446	0.376858	2.29827						Product
	C15H30O8N0S0	15	30	8	0	0	338.194	2	0.533333	0	0.0666667	aliphatics								0.619365
	C19H30O5N0S0	19	30	5	0	0	338.209	1.57895	0.263158	0	0.263158	aliphatics	0.645804	0.936102	0.879861	1.05155	0.647992	1.24495	8.68428	2.35658					Product
	C20H34O4N0S0	20	34	4	0	0	338.246	1.7	0.2	0	0.2	aliphatics				1.1295		0.274223	9.58919	0.921873					Product
	C21H38O3N0S0	21	38	3	0	0	338.282	1.80952	0.142857	0	0.142857	aliphatics							2.19233						Product
	C14H13O9N1S0	14	13	9	1	0	339.059	0.928571	0.642857	0	0.642857	highly unsaturated	0.749221	0.558487	0.507109	0.796966	0.645985	0.766765		0.866114
	C11H17O11N1S0	11	17	11	1	0	339.08	1.54545	1	8	0.363636	sugars		0.2761	0.300184
	C15H17O8N1S0	15	17	8	1	0	339.095	1.13333	0.533333	0	0.533333	highly unsaturated	5.35137	4.87817	3.97755	5.73154	4.59164	4.35129	1.1935	6.43693
	C12H21O10N1S0	12	21	10	1	0	339.117	1.75	0.833333	0	0.25	peptides		0.340965	0.395887	0.306555			0.756967	0.756266
	C16H21O7N1S0	16	21	7	1	0	339.132	1.3125	0.4375	0	0.4375	highly unsaturated	3.75679	4.30067	3.79663	4.33986	3.56418	3.45398	1.66394	5.48789
	C13H25O9N1S0	13	25	9	1	0	339.153	1.92308	0.692308	0	0.153846	peptides							1.8563	0.869643
	C17H25O6N1S0	17	25	6	1	0	339.168	1.47059	0.352941	0	0.352941	highly unsaturated			0.71935			0.587818	0.281391	1.14416
	C17H8O8N0S0	17	8	8	0	0	340.022	0.470588	0.470588	0.666667	0.823529	condensed aromatics						1.38992
	C14H12O10N0S0	14	12	10	0	0	340.043	0.857143	0.714286	0	0.642857	highly unsaturated	2.03609	1.51031	1.15073	1.83583	1.76967	4.13251	0.317847	1.74698
	C11H16O10N0S1	11	16	10	0	1	340.046	1.45455	0.909091	0	0.363636	sugars	0.363528	0.318347		0.336488	0.32064	0.328134
	C18H12O7N0S0	18	12	7	0	0	340.058	0.666667	0.388889	0.545455	0.722222	aromatics						3.93422						Product
	C15H16O9N0S0	15	16	9	0	0	340.079	1.06667	0.6	0	0.533333	highly unsaturated	17.2456	15.6685	12.1055	17.1851	15.4276	23.2576	3.1538	18.6566
	C12H20O9N0S1	12	20	9	0	1	340.083	1.66667	0.75	0	0.25	aliphatics	1.16135	1.24425	0.771656	1.18223	1.33036	0.714885	0.64748	1.39441
	C19H16O6N0S0	19	16	6	0	0	340.095	0.842105	0.315789	0.461538	0.631579	aromatics						1.33447						Product
	C16H20O6N0S1	16	20	6	0	1	340.098	1.25	0.375	0	0.4375	highly unsaturated						0.252318
	C12H20O11N0S0	12	20	11	0	0	340.101	1.66667	0.916667	0	0.25	sugars	0.235208			0.259679	0.246188	0.191476
	C16H20O8N0S0	16	20	8	0	0	340.116	1.25	0.5	0	0.4375	highly unsaturated	39.1739	42.6466	34.4515	41.6872	36.7427	41.3369	12.4724	53.552
	C13H24O8N0S1	13	24	8	0	1	340.119	1.84615	0.615385	0	0.153846	aliphatics	0.763909	0.637153	0.648938	0.721068	0.850776	0.62525	0.669559	3.59562						Product
	C20H20O5N0S0	20	20	5	0	0	340.131	1	0.25	0.4	0.55	highly unsaturated						1.67488						Product
	C17H24O5N0S1	17	24	5	0	1	340.134	1.41176	0.294118	0	0.352941	highly unsaturated						0.774145		0.546848
	C21H24O2N0S1	21	24	2	0	1	340.15	1.14286	0.0952381	0.388889	0.47619	highly unsaturated
	C17H24O7N0S0	17	24	7	0	0	340.152	1.41176	0.411765	0	0.352941	highly unsaturated	19.823	24.7819	21.6002	24.1632	19.6802	21.4725	16.8968	34.1743
	C14H28O7N0S1	14	28	7	0	1	340.156	2	0.5	0	0.0714286	aliphatics						0.284243	0.628544	25.158						Product
	C21H24O4N0S0	21	24	4	0	0	340.167	1.14286	0.190476	0.352941	0.47619	highly unsaturated						1.58323
	C18H28O4N0S1	18	28	4	0	1	340.171	1.55556	0.222222	0	0.277778	aliphatics
	C18H28O6N0S0	18	28	6	0	0	340.189	1.55556	0.333333	0	0.277778	aliphatics	3.20372	4.65804	4.76875	4.83984	3.67043	4.78455	18.6994	1.15526
	C19H32O3N0S1	19	32	3	0	1	340.207	1.68421	0.157895	0	0.210526	aliphatics
	C19H32O5N0S0	19	32	5	0	0	340.225	1.68421	0.263158	0	0.210526	aliphatics		0.261225		0.657782	0.375084	0.752795	24.2931	4.43181					Product	Product
	C20H36O4N0S0	20	36	4	0	0	340.261	1.8	0.2	0	0.15	aliphatics				1.37733		0.328432	21.3272	2.52416					Product	Product
	C21H40O3N0S0	21	40	3	0	0	340.298	1.90476	0.142857	0	0.0952381	aliphatics							5.97553						Product
	C22H44O2N0S0	22	44	2	0	0	340.334	2	0.0909091	0	0.0454545	aliphatics
	C14H15O9N1S0	14	15	9	1	0	341.075	1.07143	0.642857	0	0.571429	highly unsaturated	3.15965	2.64384	2.19512	3.30775	2.84656	2.53649	0.633467	3.4388
	C15H19O8N1S0	15	19	8	1	0	341.111	1.26667	0.533333	0	0.466667	highly unsaturated	7.28451	7.34467	6.12339	8.02846	6.68528	5.97915	1.7283	9.29179
	C12H23O10N1S0	12	23	10	1	0	341.132	1.91667	0.833333	0	0.166667	peptides							0.482385
	C16H23O7N1S0	16	23	7	1	0	341.147	1.4375	0.4375	0	0.375	highly unsaturated	2.25821	2.58603	2.36541	2.51534	2.18948	1.81526	0.866418	3.52388
	C17H27O6N1S0	17	27	6	1	0	341.184	1.58824	0.352941	0	0.294118	peptides			0.278055			0.274223		0.471626
	C13H10O11N0S0	13	10	11	0	0	342.022	0.769231	0.846154	0	0.692308	highly unsaturated					0.240418	0.321816
	C17H10O8N0S0	17	10	8	0	0	342.038	0.588235	0.470588	0.555556	0.764706	condensed aromatics						3.2757						Product
	C14H14O10N0S0	14	14	10	0	0	342.059	1	0.714286	0	0.571429	highly unsaturated	8.60142	6.98706	5.36797	8.52602	7.54822	11.5319	1.4132	8.66591
	C11H18O10N0S1	11	18	10	0	1	342.062	1.63636	0.909091	0	0.272727	sugars	0.386027	0.546066	0.303202	0.416565	0.378534	0.442633	0.22386
	C18H14O7N0S0	18	14	7	0	0	342.074	0.777778	0.388889	0.454545	0.666667	aromatics						6.77294						Product
	C15H18O7N0S1	15	18	7	0	1	342.077	1.2	0.466667	0	0.466667	highly unsaturated	0.413133	0.43558	0.208505	0.291588	0.388758	0.379388		0.365697
	C22H14O4N0S0	22	14	4	0	0	342.089	0.636364	0.181818	0.666667	0.727273	condensed aromatics						0.279544
	C19H18O4N0S1	19	18	4	0	1	342.093	0.947368	0.210526	0.428571	0.578947	aromatics
	C15H18O9N0S0	15	18	9	0	0	342.095	1.2	0.6	0	0.466667	highly unsaturated	36.56	35.094	27.6953	36.9168	33.3583	37.3483	7.94973	42.289
	C12H22O9N0S1	12	22	9	0	1	342.098	1.83333	0.75	0	0.166667	aliphatics	0.323269	0.332071	0.277911	0.287941	0.339395	0.374952	0.679829	1.24719
	C19H18O6N0S0	19	18	6	0	0	342.11	0.947368	0.315789	0.384615	0.578947	aromatics						12.1742						Product
	C16H22O6N0S1	16	22	6	0	1	342.114	1.375	0.375	0	0.375	highly unsaturated		0.786742	0.276331	0.422795		0.673218		0.652269
	C23H18O3N0S0	23	18	3	0	0	342.126	0.782609	0.130435	0.6	0.652174	aromatics						0.249498
	C16H22O8N0S0	16	22	8	0	0	342.131	1.375	0.5	0	0.375	highly unsaturated	37.4079	43.8085	36.2742	41.3154	36.8277	38.4635	2.32791	59.2767
	C13H26O8N0S1	13	26	8	0	1	342.135	2	0.615385	0	0.0769231	aliphatics							0.678188	2.31659						Product
	C20H22O5N0S0	20	22	5	0	0	342.147	1.1	0.25	0.333333	0.5	highly unsaturated						5.92642						Product
	C17H26O5N0S1	17	26	5	0	1	342.15	1.52941	0.294118	0	0.294118	aliphatics						1.54274		1.22133
	C21H26O2N0S1	21	26	2	0	1	342.165	1.2381	0.0952381	0.333333	0.428571	highly unsaturated
	C17H26O7N0S0	17	26	7	0	0	342.168	1.52941	0.411765	0	0.294118	aliphatics	9.02643	11.9004	10.966	11.5182	9.49722	1.79172	25.6747	21.9674
	C21H26O4N0S0	21	26	4	0	0	342.183	1.2381	0.190476	0.294118	0.428571	highly unsaturated						0.233747
	C18H30O4N0S1	18	30	4	0	1	342.186	1.66667	0.222222	0	0.222222	aliphatics
	C18H30O6N0S0	18	30	6	0	0	342.204	1.66667	0.333333	0	0.222222	aliphatics	0.878809	1.74516	1.41183	1.59712	1.14557	2.57586	32.2257	14.5149					Product	Product
	C22H30O3N0S0	22	30	3	0	0	342.22	1.36364	0.136364	0.263158	0.363636	highly unsaturated
	C19H34O5N0S0	19	34	5	0	0	342.241	1.78947	0.263158	0	0.157895	aliphatics				0.569804		0.764443	5.44349	11.5519					Product	Product
	C20H38O4N0S0	20	38	4	0	0	342.277	1.9	0.2	0	0.1	aliphatics				0.961981		0.445463	33.8696	3.94363					Product	Product
	C21H42O3N0S0	21	42	3	0	0	342.313	2	0.142857	0	0.047619	aliphatics							0.888454
	C13H13O10N1S0	13	13	10	1	0	343.054	1	0.769231	0	0.615385	highly unsaturated	0.347037		0.223881	0.373336	0.41761	0.293776
	C14H17O9N1S0	14	17	9	1	0	343.09	1.21429	0.642857	0	0.5	highly unsaturated	4.78341	4.78072	3.72033	5.4787	4.76683	4.11417	1.73489	5.63686
	C18H17O6N1S0	18	17	6	1	0	343.106	0.944444	0.333333	0.363636	0.611111	aromatics						0.256754
	C15H21O8N1S0	15	21	8	1	0	343.127	1.4	0.533333	0	0.4	highly unsaturated	3.94286	4.39053	4.28406	4.99695	4.15766	3.53166	1.21914	6.23272
	C16H25O7N1S0	16	25	7	1	0	343.163	1.5625	0.4375	0	0.3125	peptides	0.579574	0.856208	0.7547	0.787925	0.652383	0.657227	0.423618	1.25744
	C17H29O6N1S0	17	29	6	1	0	343.199	1.70588	0.352941	0	0.235294	peptides
	C16H8O9N0S0	16	8	9	0	0	344.017	0.5	0.5625	0.571429	0.8125	condensed aromatics						0.236797
	C13H12O11N0S0	13	12	11	0	0	344.038	0.923077	0.846154	0	0.615385	highly unsaturated	1.19233	0.861729	0.633563	1.36183	1.30884	1.36612	0.21355	1.19119
	C17H12O8N0S0	17	12	8	0	0	344.053	0.705882	0.470588	0.444444	0.705882	aromatics						3.69965						Product
	C14H16O8N0S1	14	16	8	0	1	344.057	1.14286	0.571429	0	0.5	highly unsaturated	0.378616	0.366267	0.253483	0.337324	0.28401	0.252472
	C21H12O5N0S0	21	12	5	0	0	344.068	0.571429	0.238095	0.6875	0.761905	condensed aromatics						0.398718
	C14H16O10N0S0	14	16	10	0	0	344.074	1.14286	0.714286	0	0.5	highly unsaturated	19.015	16.6906	13.0624	19.5159	17.3339	23.4722	3.67546	2.19238
	C11H20O10N0S1	11	20	10	0	1	344.078	1.81818	0.909091	0	0.181818	sugars	0.735334	0.914173	0.336827	0.890566	0.450979	0.52936	0.369249	0.923369
	C18H16O7N0S0	18	16	7	0	0	344.09	0.888889	0.388889	0.363636	0.611111	aromatics	0.230535		0.233221			9.95464						Product
	C15H20O7N0S1	15	20	7	0	1	344.093	1.33333	0.466667	0	0.4	highly unsaturated	1.14433	1.21849	0.809305	1.04137	1.25264	0.961947		1.16272
	C22H16O4N0S0	22	16	4	0	0	344.105	0.727273	0.181818	0.611111	0.681818	aromatics						0.433377
	C15H20O9N0S0	15	20	9	0	0	344.111	1.33333	0.6	0	0.4	highly unsaturated	35.5077	37.7921	31.9561	38.4376	35.5696	38.8144	11.8958	49.3334
	C12H24O9N0S1	12	24	9	0	1	344.114	2	0.75	0	0.0833333	aliphatics							0.455818	0.636764
	C19H20O6N0S0	19	20	6	0	0	344.126	1.05263	0.315789	0.307692	0.526316	highly unsaturated	0.312787	0.335521	0.395168	0.420211	0.338266	6.6395						Product
	C16H24O6N0S1	16	24	6	0	1	344.129	1.5	0.375	0	0.3125	aliphatics		1.18038	0.577808	0.73991		0.875627		1.14663
	C23H20O3N0S0	23	20	3	0	0	344.141	0.869565	0.130435	0.55	0.608696	aromatics						0.367946
	C20H24O3N0S1	20	24	3	0	1	344.145	1.2	0.15	0.3125	0.45	highly unsaturated
	C16H24O8N0S0	16	24	8	0	0	344.147	1.5	0.5	0	0.3125	aliphatics	16.5514	21.6112	19.4693	19.9624	18.7378	19.5632	26.6179	36.1752
	C20H24O5N0S0	20	24	5	0	0	344.162	1.2	0.25	0.266667	0.45	highly unsaturated	0.370938		0.426207	0.319546	0.297558	1.13783
	C17H28O5N0S1	17	28	5	0	1	344.166	1.64706	0.294118	0	0.235294	aliphatics						1.14654		0.891958
	C21H28O2N0S1	21	28	2	0	1	344.181	1.33333	0.0952381	0.277778	0.380952	highly unsaturated
	C17H28O7N0S0	17	28	7	0	0	344.184	1.64706	0.411765	0	0.235294	aliphatics	1.96512	3.31826	3.01435	3.00803	2.41208	4.81451	32.4369	17.3791					Product	Product
	C21H28O4N0S0	21	28	4	0	0	344.199	1.33333	0.190476	0.235294	0.380952	highly unsaturated						0.181898
	C18H32O6N0S0	18	32	6	0	0	344.22	1.77778	0.333333	0	0.166667	aliphatics	0.278938	0.490401	0.258799	0.68574	0.295865	1.89939	35.259	19.6924					Product	Product
	C22H32O3N0S0	22	32	3	0	0	344.235	1.45455	0.136364	0.210526	0.318182	highly unsaturated
	C19H36O5N0S0	19	36	5	0	0	344.256	1.89474	0.263158	0	0.105263	aliphatics				0.338767		0.581718	39.1279	6.37833					Product	Product
	C20H40O4N0S0	20	40	4	0	0	344.293	2	0.2	0	0.05	aliphatics							6.77818	0.393783					Product
	C13H15O10N1S0	13	15	10	1	0	345.07	1.15385	0.769231	0	0.538462	highly unsaturated	0.756097	0.701865	0.583987	0.953472	0.749353	0.635786	0.226884	0.944462
	C17H15O7N1S0	17	15	7	1	0	345.085	0.882353	0.411765	0.333333	0.647059	aromatics						0.288776
	C14H19O9N1S0	14	19	9	1	0	345.106	1.35714	0.642857	0	0.428571	highly unsaturated	3.28463	3.47145	3.08001	3.99152	3.46852	3.49443	1.97577	4.55147
	C18H19O6N1S0	18	19	6	1	0	345.121	1.05556	0.333333	0.272727	0.555556	highly unsaturated						0.319147
	C15H23O8N1S0	15	23	8	1	0	345.142	1.53333	0.533333	0	0.333333	peptides	1.03223	1.38349	1.40206	1.422	1.14169	0.952986	0.671871	1.97898
	C16H27O7N1S0	16	27	7	1	0	345.179	1.6875	0.4375	0	0.25	peptides			0.876699	0.271075	0.232515	0.197973	0.412768	0.395612
	C17H31O6N1S0	17	31	6	1	0	345.215	1.82353	0.352941	0	0.176471	peptides
	C16H10O9N0S0	16	10	9	0	0	346.032	0.625	0.5625	0.428571	0.75	aromatics						1.14426
	C13H14O9N0S1	13	14	9	0	1	346.036	1.07692	0.692308	0	0.538462	highly unsaturated	0.2523					0.279544
	C20H10O6N0S0	20	10	6	0	0	346.048	0.5	0.3	0.714286	0.8	condensed aromatics						0.219453
	C13H14O11N0S0	13	14	11	0	0	346.054	1.07692	0.846154	0	0.538462	highly unsaturated	3.37683	2.61831	1.9928	4.10745	3.48232	4.22896	0.656443	3.28768
	C17H14O8N0S0	17	14	8	0	0	346.069	0.823529	0.470588	0.333333	0.647059	aromatics	0.259777		0.318865	0.29569	0.284324	7.99286		0.351655				Product
	C14H18O8N0S1	14	18	8	0	1	346.072	1.28571	0.571429	0	0.428571	highly unsaturated	1.56327	1.38272	0.997261	1.39306	1.54713	0.941857		1.13464
	C21H14O5N0S0	21	14	5	0	0	346.084	0.666667	0.238095	0.625	0.714286	condensed aromatics						0.972117
	C14H18O10N0S0	14	18	10	0	0	346.09	1.28571	0.714286	0	0.428571	highly unsaturated	19.3532	19.0646	15.7347	21.1615	20.377	23.1944	4.52225	23.2949
	C18H18O7N0S0	18	18	7	0	0	346.105	1	0.388889	0.272727	0.555556	highly unsaturated	0.951314	0.72203	0.862761	0.729805	0.81747	12.1865	0.293626	0.918848				Product
	C15H22O7N0S1	15	22	7	0	1	346.109	1.46667	0.466667	0	0.333333	highly unsaturated	2.37158	2.20811	1.52276	2.07393	2.41547	1.32592	0.365351	1.87183
	C22H18O4N0S0	22	18	4	0	0	346.121	0.818182	0.181818	0.555556	0.636364	aromatics						0.743176
	C15H22O9N0S0	15	22	9	0	0	346.126	1.46667	0.6	0	0.333333	highly unsaturated	16.7749	19.4719	17.7978	19.36	19.3107	18.6438	11.2767	27.7563
	C19H22O6N0S0	19	22	6	0	0	346.142	1.15789	0.315789	0.230769	0.473684	highly unsaturated	1.33641	1.1813	1.50293	1.35165	1.28733	4.48211	0.512236	1.55827
	C16H26O6N0S1	16	26	6	0	1	346.145	1.625	0.375	0	0.25	aliphatics		0.946913	0.750245	0.8952		0.57723		0.667595
	C23H22O3N0S0	23	22	3	0	0	346.157	0.956522	0.130435	0.5	0.565217	aromatics						0.419796
	C20H26O3N0S1	20	26	3	0	1	346.16	1.3	0.15	0.25	0.4	highly unsaturated
	C16H26O8N0S0	16	26	8	0	0	346.163	1.625	0.5	0	0.25	aliphatics	3.94753	5.62957	5.10615	4.94058	4.91116	6.43364	25.154	15.8372					Product
	C20H26O5N0S0	20	26	5	0	0	346.178	1.3	0.25	0.2	0.4	highly unsaturated	0.529569	0.547139	0.720069	0.70481	0.585708	0.853723	0.458279	0.814118
	C17H30O5N0S1	17	30	5	0	1	346.181	1.76471	0.294118	0	0.176471	aliphatics
	C17H30O7N0S0	17	30	7	0	0	346.199	1.76471	0.411765	0	0.176471	aliphatics	0.396041	0.621282	0.49044	0.668874	0.52217	1.32564	22.227	11.8882					Product	Product
	C21H30O4N0S0	21	30	4	0	0	346.214	1.42857	0.190476	0.176471	0.333333	highly unsaturated						0.298953	0.283764
	C18H34O6N0S0	18	34	6	0	0	346.236	1.88889	0.333333	0	0.111111	aliphatics						0.625847	13.8333	6.84175					Product	Product
	C22H34O3N0S0	22	34	3	0	0	346.251	1.54545	0.136364	0.157895	0.272727	aliphatics
	C19H38O5N0S0	19	38	5	0	0	346.272	2	0.263158	0	0.0526316	aliphatics							9.86428	1.12534					Product
	C16H13O8N1S0	16	13	8	1	0	347.064	0.8125	0.5	0.285714	0.6875	aromatics						0.267845
	C13H17O10N1S0	13	17	10	1	0	347.085	1.30769	0.769231	0	0.461538	highly unsaturated	0.855241	0.855058	0.87167	1.11613	0.766664	0.781549	0.262535	1.38786
	C17H17O7N1S0	17	17	7	1	0	347.101	1	0.411765	0.222222	0.588235	highly unsaturated	0.304041		0.333378	0.402282	0.292415	0.63795
	C14H21O9N1S0	14	21	9	1	0	347.122	1.5	0.642857	0	0.357143	peptides	1.09899	1.5182	1.66057	1.50337	1.31348	0.971765	0.79245	1.73446
	C18H21O6N1S0	18	21	6	1	0	347.137	1.16667	0.333333	0.181818	0.5	highly unsaturated			0.291562			0.478572
	C15H25O8N1S0	15	25	8	1	0	347.158	1.66667	0.533333	0	0.266667	peptides	0.391034	0.451681	1.19384	0.959702	0.474877	0.284759	0.747114	0.641377
	C16H29O7N1S0	16	29	7	1	0	347.194	1.8125	0.4375	0	0.1875	peptides							1.11924	0.461547
	C17H33O6N1S0	17	33	6	1	0	347.231	1.94118	0.352941	0	0.117647	peptides							0.351712
	C15H8O10N0S0	15	8	10	0	0	348.012	0.533333	0.666667	0.4	0.8	condensed aromatics						0.298623
	C16H12O9N0S0	16	12	9	0	0	348.048	0.75	0.5625	0.285714	0.6875	aromatics			0.325619	0.245396	0.248885	2.86228						Product
	C13H16O9N0S1	13	16	9	0	1	348.052	1.23077	0.692308	0	0.461538	highly unsaturated	1.10821	0.871773	0.732714	0.973681	1.04641	0.785793	0.186653	0.753372
	C20H12O6N0S0	20	12	6	0	0	348.063	0.6	0.3	0.642857	0.75	condensed aromatics						0.676822
	C13H16O11N0S0	13	16	11	0	0	348.069	1.23077	0.846154	0	0.461538	highly unsaturated	3.36575	2.79443	1.97584	4.07964	3.20465	4.29615	0.648524	3.19643
	C17H16O8N0S0	17	16	8	0	0	348.085	0.941176	0.470588	0.222222	0.588235	highly unsaturated	1.36665	1.22355	1.44028	1.46941	1.31392	2.39838	0.353864	1.73294				Product
	C14H20O8N0S1	14	20	8	0	1	348.088	1.42857	0.571429	0	0.357143	highly unsaturated	3.55917	2.97875	2.3588	3.12154	3.62696	1.87485	0.447386	2.49944
	C21H16O5N0S0	21	16	5	0	0	348.1	0.761905	0.238095	0.5625	0.666667	aromatics						1.37999
	C14H20O10N0S0	14	20	10	0	0	348.106	1.42857	0.714286	0	0.357143	highly unsaturated	8.43845	9.00709	7.5355	9.89165	9.45444	9.58448	2.77472	11.1486
	C18H20O7N0S0	18	20	7	0	0	348.121	1.11111	0.388889	0.181818	0.5	highly unsaturated	3.8126	3.65562	4.09926	3.96584	3.69169	16.5715	1.11293	4.65827				Product
	C15H24O7N0S1	15	24	7	0	1	348.124	1.6	0.466667	0	0.266667	aliphatics	2.73417	2.5891	1.95702	2.40503	2.9054	1.57352	0.346684	2.62615
	C22H20O4N0S0	22	20	4	0	0	348.136	0.909091	0.181818	0.5	0.590909	aromatics						1.17674
	C15H24O9N0S0	15	24	9	0	0	348.142	1.6	0.6	0	0.266667	aliphatics	3.5165	4.72935	4.09222	4.48914	4.15346	4.4164	7.56735	9.86862
	C19H24O6N0S0	19	24	6	0	0	348.157	1.26316	0.315789	0.153846	0.421053	highly unsaturated	3.50956	3.57772	4.3457	4.09492	3.36428	5.51628	1.6695	4.29739
	C16H28O6N0S1	16	28	6	0	1	348.161	1.75	0.375	0	0.1875	aliphatics		0.310219	0.24213	0.284218		0.255368		0.385538
	C23H24O3N0S0	23	24	3	0	0	348.173	1.04348	0.130435	0.45	0.521739	highly unsaturated						0.334668
	C16H28O8N0S0	16	28	8	0	0	348.178	1.75	0.5	0	0.1875	aliphatics	0.47776	0.871236	0.652675	0.705265	0.603584	1.17719	11.6734	7.48335					Product	Product
	C20H28O5N0S0	20	28	5	0	0	348.194	1.4	0.25	0.133333	0.35	highly unsaturated	0.732663	0.9223	1.16151	0.944735	0.718368	1.28958	1.71643	0.818391
	C17H32O5N0S1	17	32	5	0	1	348.197	1.88235	0.294118	0	0.117647	aliphatics
	C17H32O7N0S0	17	32	7	0	0	348.215	1.88235	0.411765	0	0.117647	aliphatics						0.252472	5.72642	4.48916					Product	Product
	C21H32O4N0S0	21	32	4	0	0	348.23	1.52381	0.190476	0.117647	0.285714	aliphatics						0.248436	0.915738
	C18H36O6N0S0	18	36	6	0	0	348.251	2	0.333333	0	0.0555556	aliphatics							2.68177	1.42967					Product
	C22H36O3N0S0	22	36	3	0	0	348.266	1.63636	0.136364	0.105263	0.227273	aliphatics							0.243499
	C12H15O11N1S0	12	15	11	1	0	349.065	1.25	0.916667	0	0.5	sugars		0.261992	0.26814
	C16H15O8N1S0	16	15	8	1	0	349.08	0.9375	0.5	0.142857	0.625	aromatics	0.580376	0.351163	0.418016	0.491171	0.44985	0.649372		0.448421
	C13H19O10N1S0	13	19	10	1	0	349.101	1.46154	0.769231	0	0.384615	highly unsaturated	0.525095	1.0564	1.13607	0.854858	0.768295	0.539295	0.326785	0.824497
	C17H19O7N1S0	17	19	7	1	0	349.116	1.11765	0.411765	0.111111	0.529412	highly unsaturated	1.34001	1.1031	1.27029	1.41372	1.12939	1.17647	0.26627	1.45119
	C14H23O9N1S0	14	23	9	1	0	349.137	1.64286	0.642857	0	0.285714	peptides	0.475223	0.952203	1.06954	0.766348	0.606721	0.45927	1.48192	0.911189
	C18H23O6N1S0	18	23	6	1	0	349.153	1.27778	0.333333	0.0909091	0.444444	highly unsaturated			0.772518			0.585877	0.179497	0.965525
	C15H27O8N1S0	15	27	8	1	0	349.174	1.8	0.533333	0	0.2	peptides							1.54777	1.22678
	C16H31O7N1S0	16	31	7	1	0	349.21	1.9375	0.4375	0	0.125	peptides							2.28873	1.16242					Product
	C15H10O10N0S0	15	10	10	0	0	350.027	0.666667	0.666667	0.2	0.733333	aromatics						0.981267
	C12H14O10N0S1	12	14	10	0	1	350.031	1.16667	0.833333	0	0.5	highly unsaturated	0.267321			0.265453	0.28539	0.313318
	C19H10O7N0S0	19	10	7	0	0	350.043	0.526316	0.368421	0.666667	0.789474	condensed aromatics						0.45133
	C12H14O12N0S0	12	14	12	0	0	350.049	1.16667	1	0	0.5	sugars				0.273658
	C16H14O9N0S0	16	14	9	0	0	350.064	0.875	0.5625	0.142857	0.625	highly unsaturated	1.73912	1.09658	1.38266	1.56537	1.41717	9.79216	0.257384	1.51249				Product
	C13H18O9N0S1	13	18	9	0	1	350.067	1.38462	0.692308	0	0.384615	highly unsaturated	2.93786	2.27159	1.78573	2.40609	2.76402	1.51376	0.366582	1.87427
	C20H14O6N0S0	20	14	6	0	0	350.079	0.7	0.3	0.571429	0.7	aromatics						1.89932
	C13H18O11N0S0	13	18	11	0	0	350.085	1.38462	0.846154	0	0.384615	highly unsaturated	1.50892	1.40005	0.942513	1.78577	1.43912	1.37416	0.357352	1.65327
	C21H18O3N0S1	21	18	3	0	1	350.098	0.857143	0.142857	0.529412	0.619048	aromatics
	C17H18O8N0S0	17	18	8	0	0	350.1	1.05882	0.470588	0.111111	0.529412	highly unsaturated	7.86895	7.66723	7.34395	8.4527	7.34858	32.7112	1.64918	9.12736				Product
	C14H22O8N0S1	14	22	8	0	1	350.104	1.57143	0.571429	0	0.285714	aliphatics	3.81394	3.58293	2.72422	3.29977	3.91173	1.97335	0.516538	2.88687
	C21H18O5N0S0	21	18	5	0	0	350.115	0.857143	0.238095	0.5	0.619048	aromatics						3.16368						Product
	C14H22O10N0S0	14	22	10	0	0	350.121	1.57143	0.714286	0	0.285714	aliphatics	1.77491	1.84353	1.63111	2.19868	1.89411	1.65673	0.949798	2.78577
	C22H22O2N0S1	22	22	2	0	1	350.134	1	0.0909091	0.473684	0.545455	aromatics
	C18H22O7N0S0	18	22	7	0	0	350.137	1.22222	0.388889	0.0909091	0.444444	highly unsaturated	12.1513	13.0587	13.5291	13.8067	11.978	18.5144	3.8884	16.2259
	C15H26O7N0S1	15	26	7	0	1	350.14	1.73333	0.466667	0	0.2	aliphatics	1.48362	1.50847	1.13579	1.51462	1.6754	0.888381	0.471229	2.22623
	C22H22O4N0S0	22	22	4	0	0	350.152	1	0.181818	0.444444	0.545455	aromatics						1.97446
	C15H26O9N0S0	15	26	9	0	0	350.158	1.73333	0.6	0	0.2	aliphatics	0.493049	0.728241	0.524496	0.600118	0.485163	0.538745	1.99989	2.21616
	C19H26O6N0S0	19	26	6	0	0	350.173	1.36842	0.315789	0.0769231	0.368421	highly unsaturated	5.49544	6.54213	7.25371	6.38287	5.37286	5.85849	3.71998	7.35789
	C16H30O6N0S1	16	30	6	0	1	350.176	1.875	0.375	0	0.125	aliphatics				0.361864		0.326943		0.617534
	C16H30O8N0S0	16	30	8	0	0	350.194	1.875	0.5	0	0.125	aliphatics							2.26936	2.73653					Product	Product
	C20H30O5N0S0	20	30	5	0	0	350.209	1.5	0.25	0.0666667	0.3	aliphatics	0.617563	0.841334	1.06049	1.23708	0.774003	1.14699	2.54474	1.28362
	C17H34O5N0S1	17	34	5	0	1	350.213	2	0.294118	0	0.0588235	aliphatics						0.236973		0.518935
	C17H34O7N0S0	17	34	7	0	0	350.23	2	0.411765	0	0.0588235	aliphatics							0.574798	0.815337
	C21H34O4N0S0	21	34	4	0	0	350.246	1.61905	0.190476	0.0588235	0.238095	aliphatics						0.498878	2.64957						Product
	C22H38O3N0S0	22	38	3	0	0	350.282	1.72727	0.136364	0.0526316	0.181818	aliphatics							0.423457
	C15H13O9N1S0	15	13	9	1	0	351.059	0.866667	0.6	0	0.666667	aromatics	0.359522	0.287984	0.252764	0.406612	0.294924	0.377922		0.391172
	C12H17O11N1S0	12	17	11	1	0	351.08	1.41667	0.916667	0	0.416667	sugars		0.365577	0.526077	0.22002
	C16H17O8N1S0	16	17	8	1	0	351.095	1.0625	0.5	0	0.5625	highly unsaturated	2.59677	2.29674	2.32129	2.79903	2.33368	2.31854	0.519616	2.84118
	C13H21O10N1S0	13	21	10	1	0	351.117	1.61538	0.769231	0	0.307692	peptides	0.528434	0.896078	1.10705	0.77425	0.619265	0.374463	0.763733	0.863264
	C17H21O7N1S0	17	21	7	1	0	351.132	1.23529	0.411765	0	0.470588	highly unsaturated	2.92538	2.84741	2.92223	2.87728	2.49726	2.27391	0.735421	3.1359
	C14H25O9N1S0	14	25	9	1	0	351.153	1.78571	0.642857	0	0.214286	peptides		0.39548	0.443595	0.361028			2.2852	0.985978
	C18H25O6N1S0	18	25	6	1	0	351.168	1.38889	0.333333	0	0.388889	highly unsaturated			0.851408			0.61915	0.192625	0.885243
	C15H29O8N1S0	15	29	8	1	0	351.189	1.93333	0.533333	0	0.133333	peptides							1.87538	1.46584
	C18H8O8N0S0	18	8	8	0	0	352.022	0.444444	0.444444	0.7	0.833333	condensed aromatics						0.284524
	C15H12O10N0S0	15	12	10	0	0	352.043	0.8	0.666667	0	0.666667	aromatics	0.971143	0.756227	0.770219	0.954156	0.80687	4.16519	0.299365	0.927673				Product
	C12H16O10N0S1	12	16	10	0	1	352.046	1.33333	0.833333	0	0.416667	highly unsaturated	0.761572	0.555036	0.435979	0.62291	0.651191	0.398163	0.283498	0.575236
	C19H12O7N0S0	19	12	7	0	0	352.058	0.631579	0.368421	0.583333	0.736842	condensed aromatics						1.14874
	C16H16O9N0S0	16	16	9	0	0	352.079	1	0.5625	0	0.5625	highly unsaturated	9.65702	8.45052	7.36378	9.2075	8.39887	19.5325	1.45324	8.74828
	C13H20O9N0S1	13	20	9	0	1	352.083	1.53846	0.692308	0	0.307692	aliphatics	3.45715	3.24941	2.22559	3.02536	3.51086	1.73358	0.523385	2.23564
	C20H16O6N0S0	20	16	6	0	0	352.095	0.8	0.3	0.5	0.65	aromatics						4.94543						Product
	C13H20O11N0S0	13	20	11	0	0	352.101	1.53846	0.846154	0	0.307692	aliphatics	0.766112	0.686454	0.505816	0.798789	0.689076	0.465546		0.9118
	C17H20O8N0S0	17	20	8	0	0	352.116	1.17647	0.470588	0	0.470588	highly unsaturated	27.9926	29.4208	25.9006	29.3631	25.5902	35.8993	6.26164	32.4686
	C14H24O8N0S1	14	24	8	0	1	352.119	1.71429	0.571429	0	0.214286	aliphatics	2.12308	2.19017	1.63772	1.88172	2.31737	1.24795	0.534879	2.46586
	C21H20O5N0S0	21	20	5	0	0	352.131	0.952381	0.238095	0.4375	0.571429	aromatics						6.29136						Product
	C14H24O10N0S0	14	24	10	0	0	352.137	1.71429	0.714286	0	0.214286	aliphatics	0.566422	0.553656	0.463569	0.684297	0.461767	0.487954	0.252936	0.836174
	C22H24O2N0S1	22	24	2	0	1	352.15	1.09091	0.0909091	0.421053	0.5	highly unsaturated
	C18H24O7N0S0	18	24	7	0	0	352.152	1.33333	0.388889	0	0.388889	highly unsaturated	20.6199	24.6477	23.6842	24.2436	20.4358	2.81739	8.89254	3.35715
	C15H28O7N0S1	15	28	7	0	1	352.156	1.86667	0.466667	0	0.133333	aliphatics	0.518219	0.612465	0.36298	0.527183	0.529383	0.41785	0.442484	3.48389						Product
	C22H24O4N0S0	22	24	4	0	0	352.167	1.09091	0.181818	0.388889	0.5	highly unsaturated						1.19644
	C15H28O9N0S0	15	28	9	0	0	352.173	1.86667	0.6	0	0.133333	aliphatics							0.319195	0.496957
	C19H28O6N0S0	19	28	6	0	0	352.189	1.47368	0.315789	0	0.315789	highly unsaturated	4.36927	6.00596	5.97667	5.95893	4.77235	4.59967	7.32335	7.63196
	C16H32O6N0S1	16	32	6	0	1	352.192	2	0.375	0	0.0625	aliphatics		0.340582		0.329499		0.783849	0.447386	1.68623
	C16H32O8N0S0	16	32	8	0	0	352.21	2	0.5	0	0.0625	aliphatics								1.1269
	C20H32O5N0S0	20	32	5	0	0	352.225	1.6	0.25	0	0.25	aliphatics	0.320398	0.489404	0.569043	0.767488	0.551587	0.777749	7.23846	1.5678					Product
	C21H36O4N0S0	21	36	4	0	0	352.261	1.71429	0.190476	0	0.190476	aliphatics				1.36282			8.8512	0.384928					Product
	C22H40O3N0S0	22	40	3	0	0	352.298	1.81818	0.136364	0	0.136364	aliphatics							0.635185
	C15H15O9N1S0	15	15	9	1	0	353.075	1	0.6	0	0.6	highly unsaturated	2.59343	2.14792	1.84637	2.71439	2.25195	1.89799	0.484355	2.45212
	C12H19O11N1S0	12	19	11	1	0	353.096	1.58333	0.916667	0	0.333333	sugars		0.378305	0.562289	0.286346
	C16H19O8N1S0	16	19	8	1	0	353.111	1.1875	0.5	0	0.5	highly unsaturated	6.75647	6.2921	5.59975	7.06853	5.76413	4.26944	1.19259	7.22358
	C13H23O10N1S0	13	23	10	1	0	353.132	1.76923	0.769231	0	0.230769	peptides		0.517007	0.480669	0.326992			0.929483	1.85796
	C17H23O7N1S0	17	23	7	1	0	353.147	1.35294	0.411765	0	0.411765	highly unsaturated	2.78124	3.32278	3.36181	3.40902	2.86757	2.15995	0.765782	3.61576
	C14H27O9N1S0	14	27	9	1	0	353.169	1.92857	0.642857	0	0.142857	peptides							1.91864	0.974377
	C18H27O6N1S0	18	27	6	1	0	353.184	1.5	0.333333	0	0.333333	peptides			0.508833			0.339936		0.688963
	C14H10O11N0S0	14	10	11	0	0	354.022	0.714286	0.785714	0	0.714286	aromatics						0.532496
	C18H10O8N0S0	18	10	8	0	0	354.038	0.555556	0.444444	0.6	0.777778	condensed aromatics						1.72767
	C15H14O10N0S0	15	14	10	0	0	354.059	0.933333	0.666667	0	0.6	highly unsaturated	6.55344	5.25648	4.38465	6.3366	5.75384	8.53289	0.895839	5.32824
	C12H18O10N0S1	12	18	10	0	1	354.062	1.5	0.833333	0	0.333333	aliphatics	0.942167	0.992763	0.632126	0.953624	0.993534	0.596413	0.213563	0.735667
	C19H14O7N0S0	19	14	7	0	0	354.074	0.736842	0.368421	0.5	0.684211	aromatics						3.86618						Product
	C16H18O7N0S1	16	18	7	0	1	354.077	1.125	0.4375	0	0.5	highly unsaturated	0.236744
	C16H18O9N0S0	16	18	9	0	0	354.095	1.125	0.5625	0	0.5	highly unsaturated	32.7733	31.8304	25.9495	32.3827	29.011	3.83763	5.47267	32.1313
	C13H22O9N0S1	13	22	9	0	1	354.098	1.69231	0.692308	0	0.230769	aliphatics	1.84902	1.78733	1.4045	1.80749	2.12456	1.87186	0.683931	1.7537
	C20H18O6N0S0	20	18	6	0	0	354.11	0.9	0.3	0.428571	0.6	aromatics						1.46626						Product
	C17H22O6N0S1	17	22	6	0	1	354.114	1.29412	0.352941	0	0.411765	highly unsaturated						0.226889
	C13H22O11N0S0	13	22	11	0	0	354.116	1.69231	0.846154	0	0.230769	aliphatics	0.432027	0.420092	0.290269	0.438977	0.348803	0.295573		0.599218
	C21H22O3N0S1	21	22	3	0	1	354.129	1.04762	0.142857	0.411765	0.52381	highly unsaturated
	C17H22O8N0S0	17	22	8	0	0	354.131	1.29412	0.470588	0	0.411765	highly unsaturated	46.0787	53.1689	45.7382	50.1899	45.1344	39.2535	14.2839	57.9388
	C14H26O8N0S1	14	26	8	0	1	354.135	1.85714	0.571429	0	0.142857	aliphatics	0.547728	0.59368	0.561139	0.60346	0.737122	0.445224	0.663892	2.88993
	C21H22O5N0S0	21	22	5	0	0	354.147	1.04762	0.238095	0.375	0.52381	highly unsaturated						6.32443						Product
	C18H26O5N0S1	18	26	5	0	1	354.15	1.44444	0.277778	0	0.333333	highly unsaturated						0.627468		0.442316
	C22H26O2N0S1	22	26	2	0	1	354.165	1.18182	0.0909091	0.368421	0.454545	highly unsaturated
	C18H26O7N0S0	18	26	7	0	0	354.168	1.44444	0.388889	0	0.333333	highly unsaturated	17.0254	21.9169	20.6064	20.8144	17.3732	15.4139	15.7553	25.9755
	C15H30O7N0S1	15	30	7	0	1	354.171	2	0.466667	0	0.0666667	aliphatics						0.418682	1.72258	16.4542						Product
	C22H26O4N0S0	22	26	4	0	0	354.183	1.18182	0.181818	0.333333	0.454545	highly unsaturated						0.433377
	C19H30O4N0S1	19	30	4	0	1	354.186	1.57895	0.210526	0	0.263158	aliphatics
	C19H30O6N0S0	19	30	6	0	0	354.204	1.57895	0.315789	0	0.263158	aliphatics	2.05024	2.86405	2.74664	3.04792	2.25533	2.86275	15.9569	6.64423					Product
	C20H34O3N0S1	20	34	3	0	1	354.223	1.7	0.15	0	0.2	aliphatics
	C20H34O5N0S0	20	34	5	0	0	354.241	1.7	0.25	0	0.2	aliphatics	0.237745	0.311983	0.264547	0.517458		0.552496	18.6939	3.16886					Product	Product
	C21H38O4N0S0	21	38	4	0	0	354.277	1.80952	0.190476	0	0.142857	aliphatics				0.947014			2.93766	1.32987					Product
	C22H42O3N0S0	22	42	3	0	0	354.313	1.90909	0.136364	0	0.0909091	aliphatics							1.1777
	C23H46O2N0S0	23	46	2	0	0	354.35	2	0.0869565	0	0.0434783	aliphatics
	C14H13O10N1S0	14	13	10	1	0	355.054	0.928571	0.714286	0	0.642857	highly unsaturated	0.502596	0.326167	0.329211	0.451057	0.410209	0.369468		0.418282
	C15H17O9N1S0	15	17	9	1	0	355.09	1.13333	0.6	0	0.533333	highly unsaturated	7.42137	6.95325	5.41956	7.57862	6.64589	4.72265	1.23596	7.12773
	C12H21O11N1S0	12	21	11	1	0	355.111	1.75	0.916667	0	0.25	sugars			0.327918
	C16H21O8N1S0	16	21	8	1	0	355.127	1.3125	0.5	0	0.4375	highly unsaturated	6.66541	6.94727	6.50591	7.47036	6.29746	4.48655	1.39597	7.11613
	C13H25O10N1S0	13	25	10	1	0	355.148	1.92308	0.769231	0	0.153846	peptides							0.886198	0.753194
	C17H25O7N1S0	17	25	7	1	0	355.163	1.47059	0.411765	0	0.352941	highly unsaturated	1.45304	1.79369	1.62881	1.70007	1.38154	1.95537	0.441476	1.99575
	C18H29O6N1S0	18	29	6	1	0	355.199	1.61111	0.333333	0	0.277778	peptides			0.201177
	C17H8O9N0S0	17	8	9	0	0	356.017	0.470588	0.529412	0.625	0.823529	condensed aromatics						1.34865
	C14H12O11N0S0	14	12	11	0	0	356.038	0.857143	0.785714	0	0.642857	highly unsaturated	1.50205	0.970528	0.883597	1.58535	1.43906	1.43184	0.226884	1.11587
	C11H16O11N0S1	11	16	11	0	1	356.041	1.45455	1	8	0.363636	sugars						0.195477
	C18H12O8N0S0	18	12	8	0	0	356.053	0.666667	0.444444	0.5	0.722222	aromatics						5.12456						Product
	C15H16O8N0S1	15	16	8	0	1	356.057	1.06667	0.533333	0	0.533333	highly unsaturated
	C15H16O10N0S0	15	16	10	0	0	356.074	1.06667	0.666667	0	0.533333	highly unsaturated	22.7548	19.6704	15.5245	21.889	20.7531	2.72945	3.22765	19.269
	C12H20O10N0S1	12	20	10	0	1	356.078	1.66667	0.833333	0	0.25	aliphatics	0.628312	0.774475	0.473915	0.584999	0.701997	0.473342	0.442894	0.636593
	C19H16O7N0S0	19	16	7	0	0	356.09	0.842105	0.368421	0.416667	0.631579	aromatics						7.63795						Product
	C16H20O7N0S1	16	20	7	0	1	356.093	1.25	0.4375	0	0.4375	highly unsaturated	0.694074	0.580722	0.506103	0.417324	0.589472	0.451954		0.557398
	C23H16O4N0S0	23	16	4	0	0	356.105	0.695652	0.173913	0.631579	0.695652	aromatics						0.215771
	C16H20O9N0S0	16	20	9	0	0	356.111	1.25	0.5625	0	0.4375	highly unsaturated	54.1572	56.3286	46.7592	56.0538	50.6801	43.6976	11.4458	57.8624
	C13H24O9N0S1	13	24	9	0	1	356.114	1.84615	0.692308	0	0.153846	aliphatics	0.463406	0.590076	0.345305	0.426973	0.465656	0.241228	0.767833	1.46418
	C20H20O6N0S0	20	20	6	0	0	356.126	1	0.3	0.357143	0.55	highly unsaturated						9.74557						Product
	C17H24O6N0S1	17	24	6	0	1	356.129	1.41176	0.352941	0	0.352941	highly unsaturated		0.838497	0.336396	0.490943		0.588959		0.628827
	C24H20O3N0S0	24	20	3	0	0	356.141	0.833333	0.125	0.571429	0.625	aromatics						0.256544
	C17H24O8N0S0	17	24	8	0	0	356.147	1.41176	0.470588	0	0.352941	highly unsaturated	35.9128	43.8059	38.961	41.811	37.0174	31.3789	21.3173	51.2818
	C14H28O8N0S1	14	28	8	0	1	356.15	2	0.571429	0	0.0714286	aliphatics							0.398584	1.83183
	C21H24O5N0S0	21	24	5	0	0	356.162	1.14286	0.238095	0.3125	0.47619	highly unsaturated						2.69412						Product
	C18H28O5N0S1	18	28	5	0	1	356.166	1.55556	0.277778	0	0.277778	aliphatics						1.79386		1.29764
	C22H28O2N0S1	22	28	2	0	1	356.181	1.27273	0.0909091	0.315789	0.409091	highly unsaturated
	C18H28O7N0S0	18	28	7	0	0	356.184	1.55556	0.388889	0	0.277778	aliphatics	6.58943	9.35044	9.08974	9.01552	7.59464	7.22794	23.4746	16.724
	C22H28O4N0S0	22	28	4	0	0	356.199	1.27273	0.181818	0.277778	0.409091	highly unsaturated
	C19H32O4N0S1	19	32	4	0	1	356.202	1.68421	0.210526	0	0.210526	aliphatics
	C19H32O6N0S0	19	32	6	0	0	356.22	1.68421	0.315789	0	0.210526	aliphatics	0.47983	1.13944	0.837182	1.17212	0.79558	1.52279	3.88687	11.1418					Product	Product
	C23H32O3N0S0	23	32	3	0	0	356.235	1.3913	0.130435	0.25	0.347826	highly unsaturated
	C20H36O5N0S0	20	36	5	0	0	356.256	1.8	0.25	0	0.15	aliphatics				0.578541		0.521453	39.4774	7.94326					Product	Product
	C21H40O4N0S0	21	40	4	0	0	356.293	1.90476	0.190476	0	0.0952381	aliphatics				0.719852		0.226862	32.3118	1.23323					Product
	C22H44O3N0S0	22	44	3	0	0	356.329	2	0.136364	0	0.0454545	aliphatics							0.352775
	C17H11O8N1S0	17	11	8	1	0	357.048	0.647059	0.470588	0.5	0.764706	condensed aromatics						0.217271
	C14H15O10N1S0	14	15	10	1	0	357.07	1.07143	0.714286	0	0.571429	highly unsaturated	1.85202	1.52372	1.30104	1.98406	1.72363	1.18589	0.319656	1.65296
	C15H19O9N1S0	15	19	9	1	0	357.106	1.26667	0.6	0	0.466667	highly unsaturated	8.38984	8.18224	7.18215	9.19709	8.03006	5.42539	1.71854	8.31439
	C19H19O6N1S0	19	19	6	1	0	357.121	1	0.315789	0.333333	0.578947	aromatics						0.219877
	C16H23O8N1S0	16	23	8	1	0	357.142	1.4375	0.5	0	0.375	highly unsaturated	3.15718	3.79279	3.82121	3.62251	3.15328	2.35848	0.888441	3.96392
	C17H27O7N1S0	17	27	7	1	0	357.179	1.58824	0.411765	0	0.294118	peptides	0.454259	0.498758	0.594908	0.659149	0.406822	0.467481	0.29867	0.796178
	C18H31O6N1S0	18	31	6	1	0	357.215	1.72222	0.333333	0	0.222222	peptides
	C13H10O12N0S0	13	10	12	0	0	358.017	0.769231	0.923077	0	0.692308	sugars
	C17H10O9N0S0	17	10	9	0	0	358.032	0.588235	0.529412	0.5	0.764706	condensed aromatics						1.39385
	C14H14O9N0S1	14	14	9	0	1	358.036	1	0.642857	0	0.571429	highly unsaturated			0.212672
	C14H14O11N0S0	14	14	11	0	0	358.054	1	0.785714	0	0.571429	highly unsaturated	6.19726	4.56864	3.6219	6.2354	5.80872	5.74735	0.776449	4.82644
	C11H18O11N0S1	11	18	11	0	1	358.057	1.63636	1	9	0.272727	sugars	0.313455	0.274566		0.235671	0.278992	0.277273
	C18H14O8N0S0	18	14	8	0	0	358.069	0.777778	0.444444	0.4	0.666667	aromatics						6.11334						Product
	C15H18O8N0S1	15	18	8	0	1	358.072	1.2	0.533333	0	0.466667	highly unsaturated	0.898704	0.779689	0.633419	0.82538	0.814961	0.526545		0.554397
	C22H14O5N0S0	22	14	5	0	0	358.084	0.636364	0.227273	0.647059	0.727273	condensed aromatics						0.381527
	C15H18O10N0S0	15	18	10	0	0	358.09	1.2	0.666667	0	0.466667	highly unsaturated	38.3296	36.247	28.3924	38.3871	36.0951	32.9143	6.11784	34.9176
	C12H22O10N0S1	12	22	10	0	1	358.093	1.83333	0.833333	0	0.166667	aliphatics	1.49237	1.91652	1.00933	1.67773	1.317	0.948549	0.543265	1.43873
	C19H18O7N0S0	19	18	7	0	0	358.105	0.947368	0.368421	0.333333	0.578947	highly unsaturated	0.329345		0.266272	0.270391	0.228939	9.49714						Product
	C16H22O7N0S1	16	22	7	0	1	358.109	1.375	0.4375	0	0.375	highly unsaturated	1.44997	1.60063	1.04971	1.23427	1.47901	0.993192	0.255487	1.14416
	C23H18O4N0S0	23	18	4	0	0	358.121	0.782609	0.173913	0.578947	0.652174	aromatics						0.522142
	C20H22O4N0S1	20	22	4	0	1	358.124	1.1	0.2	0.333333	0.5	highly unsaturated
	C16H22O9N0S0	16	22	9	0	0	358.126	1.375	0.5625	0	0.375	highly unsaturated	43.1703	47.7901	41.5466	46.9462	43.1972	36.2168	14.5266	5.8224
	C13H26O9N0S1	13	26	9	0	1	358.13	2	0.692308	0	0.0769231	aliphatics							0.513667	0.653553
	C20H22O6N0S0	20	22	6	0	0	358.142	1.1	0.3	0.285714	0.5	highly unsaturated	0.382555	0.40261	0.518174	0.440876	0.478891	4.4164		0.553124				Product
	C17H26O6N0S1	17	26	6	0	1	358.145	1.52941	0.352941	0	0.294118	aliphatics		1.46676	0.460407	0.704278		0.966811	0.186653	0.893484
	C24H22O3N0S0	24	22	3	0	0	358.157	0.916667	0.125	0.52381	0.583333	aromatics						0.385687
	C21H26O3N0S1	21	26	3	0	1	358.16	1.2381	0.142857	0.294118	0.428571	highly unsaturated
	C17H26O8N0S0	17	26	8	0	0	358.163	1.52941	0.470588	0	0.294118	aliphatics	14.3697	18.4097	17.1454	16.6706	15.428	13.8423	27.6233	27.7221
	C21H26O5N0S0	21	26	5	0	0	358.178	1.2381	0.238095	0.25	0.428571	highly unsaturated	0.282944		0.361831	0.258615		0.471646
	C18H30O5N0S1	18	30	5	0	1	358.181	1.66667	0.277778	0	0.222222	aliphatics						1.28738		1.37412
	C18H30O7N0S0	18	30	7	0	0	358.199	1.66667	0.388889	0	0.222222	aliphatics	1.39482	2.44602	2.28019	2.33164	1.86557	2.86284	3.16265	16.322					Product	Product
	C22H30O4N0S0	22	30	4	0	0	358.214	1.36364	0.181818	0.222222	0.363636	highly unsaturated
	C19H34O6N0S0	19	34	6	0	0	358.236	1.78947	0.315789	0	0.157895	aliphatics		0.35538		0.543061	0.252586	1.12462	35.2284	16.6749					Product	Product
	C23H34O3N0S0	23	34	3	0	0	358.251	1.47826	0.130435	0.2	0.304348	highly unsaturated
	C20H38O5N0S0	20	38	5	0	0	358.272	1.9	0.25	0	0.1	aliphatics				0.278292		0.369643	34.8134	3.9972					Product	Product
	C21H42O4N0S0	21	42	4	0	0	358.308	2	0.190476	0	0.047619	aliphatics							7.75738						Product
	C14H17O10N1S0	14	17	10	1	0	359.085	1.21429	0.714286	0	0.5	highly unsaturated	2.59497	2.3797	1.92699	2.93563	2.51865	1.74444	0.543412	2.57819
	C18H17O7N1S0	18	17	7	1	0	359.101	0.944444	0.388889	0.3	0.611111	aromatics						0.235444
	C15H21O9N1S0	15	21	9	1	0	359.122	1.4	0.6	0	0.4	highly unsaturated	4.17352	4.68043	4.46655	4.87046	4.40216	2.87283	0.981177	4.35845
	C19H21O6N1S0	19	21	6	1	0	359.137	1.10526	0.315789	0.25	0.526316	highly unsaturated						0.259981
	C16H25O8N1S0	16	25	8	1	0	359.158	1.5625	0.5	0	0.3125	peptides	0.830739	1.14128	1.14153	1.03712	0.897317	0.587818	0.559412	1.27597
	C17H29O7N1S0	17	29	7	1	0	359.194	1.70588	0.411765	0	0.235294	peptides							0.484742	0.347381
	C18H33O6N1S0	18	33	6	1	0	359.231	1.83333	0.333333	0	0.166667	peptides							0.189548
	C16H8O10N0S0	16	8	10	0	0	360.012	0.5	0.625	0.5	0.8125	condensed aromatics						0.196389
	C13H12O12N0S0	13	12	12	0	0	360.033	0.923077	0.923077	0	0.615385	sugars	0.652146	0.378458	0.341138	0.667658	0.503667	0.47885
	C17H12O9N0S0	17	12	9	0	0	360.048	0.705882	0.529412	0.375	0.705882	aromatics			0.375051			1.88958
	C14H16O9N0S1	14	16	9	0	1	360.052	1.14286	0.642857	0	0.5	highly unsaturated	0.845694	0.659388	0.483686	0.603005	0.712534	0.425896
	C21H12O6N0S0	21	12	6	0	0	360.063	0.571429	0.285714	0.666667	0.761905	condensed aromatics						0.397542
	C14H16O11N0S0	14	16	11	0	0	360.069	1.14286	0.785714	0	0.5	highly unsaturated	11.1412	9.30244	6.90625	11.9679	10.3192	1.28792	1.41525	8.81122
	C11H20O11N0S1	11	20	11	0	1	360.073	1.81818	1	10	0.181818	sugars	0.50767	0.578422		0.461085	0.312424	0.212113		0.441592
	C22H16O3N0S1	22	16	3	0	1	360.082	0.727273	0.136364	0.611111	0.681818	aromatics
	C18H16O8N0S0	18	16	8	0	0	360.085	0.888889	0.444444	0.3	0.611111	aromatics	0.470082	0.481967	0.559559	0.550431	0.508559	9.72727		0.429495				Product
	C15H20O8N0S1	15	20	8	0	1	360.088	1.33333	0.533333	0	0.4	highly unsaturated	2.90301	2.46826	1.85327	2.18698	2.78854	1.31667	0.281245	1.34435
	C22H16O5N0S0	22	16	5	0	0	360.1	0.727273	0.227273	0.588235	0.681818	aromatics						0.725413
	C15H20O10N0S0	15	20	10	0	0	360.106	1.33333	0.666667	0	0.4	highly unsaturated	30.2433	30.07	25.7901	31.3192	30.7425	25.4683	6.65327	3.14587
	C19H20O7N0S0	19	20	7	0	0	360.121	1.05263	0.368421	0.25	0.526316	highly unsaturated	1.25449	1.09267	1.25937	1.10724	1.14476	8.37113	0.347915	1.13195				Product
	C16H24O7N0S1	16	24	7	0	1	360.124	1.5	0.4375	0	0.3125	aliphatics	2.24112	2.03705	1.49704	1.80575	2.06949	1.75263	0.1996	1.25761
	C23H20O4N0S0	23	20	4	0	0	360.136	0.869565	0.173913	0.526316	0.608696	aromatics						0.821281
	C16H24O9N0S0	16	24	9	0	0	360.142	1.5	0.5625	0	0.3125	aliphatics	15.9736	20.1862	17.9728	18.7987	17.8396	14.2787	13.644	23.2886
	C20H24O6N0S0	20	24	6	0	0	360.157	1.2	0.3	0.214286	0.45	highly unsaturated	1.41372	1.41546	1.62062	1.48901	1.33312	2.65177	0.569464	1.23598
	C17H28O6N0S1	17	28	6	0	1	360.161	1.64706	0.352941	0	0.235294	aliphatics		0.852758	0.456384	0.486537		0.57686		0.482916
	C24H24O3N0S0	24	24	3	0	0	360.173	1	0.125	0.47619	0.541667	aromatics						0.524178
	C21H28O3N0S1	21	28	3	0	1	360.176	1.33333	0.142857	0.235294	0.380952	highly unsaturated
	C17H28O8N0S0	17	28	8	0	0	360.178	1.64706	0.470588	0	0.235294	aliphatics	2.94781	4.11175	4.00342	3.96128	3.47411	3.97664	24.6322	13.3928					Product
	C21H28O5N0S0	21	28	5	0	0	360.194	1.33333	0.238095	0.1875	0.380952	highly unsaturated	0.297765		0.494607	0.386555	0.297496	0.5246	0.349556
	C18H32O7N0S0	18	32	7	0	0	360.215	1.77778	0.388889	0	0.166667	aliphatics		0.467782	0.35249	0.617896	0.374018	1.68332	18.4988	11.3335					Product	Product
	C22H32O4N0S0	22	32	4	0	0	360.23	1.45455	0.181818	0.166667	0.318182	highly unsaturated							0.276527
	C19H36O6N0S0	19	36	6	0	0	360.251	1.89474	0.315789	0	0.105263	aliphatics						0.241228	12.4482	5.25926					Product	Product
	C23H36O3N0S0	23	36	3	0	0	360.266	1.56522	0.130435	0.15	0.26087	aliphatics
	C20H40O5N0S0	20	40	5	0	0	360.288	2	0.25	0	0.05	aliphatics							5.65218	0.541219					Product
	C13H15O11N1S0	13	15	11	1	0	361.065	1.15385	0.846154	0	0.538462	highly unsaturated	0.346636	0.336211	0.218564	0.313544	0.264315	0.243723
	C17H15O8N1S0	17	15	8	1	0	361.08	0.882353	0.470588	0.25	0.647059	aromatics						0.339382
	C14H19O10N1S0	14	19	10	1	0	361.101	1.35714	0.714286	0	0.428571	highly unsaturated	1.74714	1.81409	1.8297	2.20317	1.6811	1.11796	0.362274	1.51895
	C18H19O7N1S0	18	19	7	1	0	361.116	1.05556	0.388889	0.2	0.555556	highly unsaturated	0.409661		0.366142	0.508341	0.437933	0.536522
	C15H23O9N1S0	15	23	9	1	0	361.137	1.53333	0.6	0	0.333333	peptides	1.04659	1.5511	1.71862	1.48582	1.25264	0.817122	0.722292	1.24483
	C19H23O6N1S0	19	23	6	1	0	361.153	1.21053	0.315789	0.166667	0.473684	highly unsaturated			0.365279			0.243723
	C16H27O8N1S0	16	27	8	1	0	361.174	1.6875	0.5	0	0.25	peptides	0.247292	0.413421	0.602524	0.254892	0.284826	0.261468	0.921482	0.693847
	C17H31O7N1S0	17	31	7	1	0	361.21	1.82353	0.411765	0	0.176471	peptides							0.851529
	C18H35O6N1S0	18	35	6	1	0	361.246	1.94444	0.333333	0	0.111111	peptides							0.465254
	C16H10O10N0S0	16	10	10	0	0	362.027	0.625	0.625	0.333333	0.75	aromatics						0.484118
	C13H14O10N0S1	13	14	10	0	1	362.031	1.07692	0.769231	0	0.538462	highly unsaturated	0.236209				0.240041	0.192982
	C20H10O7N0S0	20	10	7	0	0	362.043	0.5	0.35	0.692308	0.8	condensed aromatics						0.274778
	C13H14O12N0S0	13	14	12	0	0	362.049	1.07692	0.923077	0	0.538462	sugars	1.00967	0.850764	0.489003	1.2187	0.90892	0.771927		0.787255
	C17H14O9N0S0	17	14	9	0	0	362.064	0.823529	0.529412	0.25	0.647059	aromatics	0.456062	0.385666	0.597351	0.509481	0.471929	5.57457	0.231653	0.556819				Product
	C14H18O9N0S1	14	18	9	0	1	362.067	1.28571	0.642857	0	0.428571	highly unsaturated	2.72702	1.97479	1.6245	2.16624	2.33455	1.14764	0.254372	1.22789
	C21H14O6N0S0	21	14	6	0	0	362.079	0.666667	0.285714	0.6	0.714286	aromatics						1.56635
	C14H18O11N0S0	14	18	11	0	0	362.085	1.28571	0.785714	0	0.428571	highly unsaturated	7.85814	7.07877	5.18231	8.81525	7.4712	6.67534	1.21955	5.73442
	C18H18O8N0S0	18	18	8	0	0	362.1	1	0.444444	0.2	0.555556	highly unsaturated	2.78544	2.45147	2.52922	2.54604	2.34923	17.8894	0.543134	2.45126				Product
	C15H22O8N0S1	15	22	8	0	1	362.104	1.46667	0.533333	0	0.333333	highly unsaturated	5.29549	4.76009	3.54703	4.41431	4.93681	2.15773	0.561875	2.72929
	C22H18O5N0S0	22	18	5	0	0	362.115	0.818182	0.227273	0.529412	0.636364	aromatics						1.42657
	C15H22O10N0S0	15	22	10	0	0	362.121	1.46667	0.666667	0	0.333333	highly unsaturated	10.1901	10.9473	9.868	11.6651	11.283	8.44849	3.27955	11.2189
	C23H22O2N0S1	23	22	2	0	1	362.134	0.956522	0.0869565	0.5	0.565217	aromatics
	C19H22O7N0S0	19	22	7	0	0	362.137	1.15789	0.368421	0.166667	0.473684	highly unsaturated	4.8949	5.0342	5.36136	5.58241	4.68002	9.91832	1.28636	5.19246
	C16H26O7N0S1	16	26	7	0	1	362.14	1.625	0.4375	0	0.25	aliphatics	1.74814	1.60868	1.3338	1.4881	1.84914	0.781767	0.196728	1.24439
	C23H22O4N0S0	23	22	4	0	0	362.152	0.956522	0.173913	0.473684	0.565217	aromatics						0.969899
	C16H26O9N0S0	16	26	9	0	0	362.158	1.625	0.5625	0	0.25	aliphatics	3.01598	3.81709	3.39945	3.57807	3.50189	2.91934	8.67346	7.3856
	C20H26O6N0S0	20	26	6	0	0	362.173	1.3	0.3	0.142857	0.4	highly unsaturated	2.77269	3.02123	3.61083	3.12853	2.55917	2.97818	1.17749	2.72873
	C17H30O6N0S1	17	30	6	0	1	362.176	1.76471	0.352941	0	0.176471	aliphatics		0.35883		0.222451
	C17H30O8N0S0	17	30	8	0	0	362.194	1.76471	0.470588	0	0.176471	aliphatics	0.337423	0.607021	0.419741	0.548987	0.349807	0.64965	9.82777	7.37254					Product	Product
	C21H30O5N0S0	21	30	5	0	0	362.209	1.42857	0.238095	0.125	0.333333	highly unsaturated	0.416805	0.464869	0.527658	0.474077	0.486857	0.537354	0.717369	0.427969
	C18H34O7N0S0	18	34	7	0	0	362.23	1.88889	0.388889	0	0.111111	aliphatics						0.227919	4.53157	3.52418					Product	Product
	C22H34O4N0S0	22	34	4	0	0	362.246	1.54545	0.181818	0.111111	0.272727	aliphatics							0.633878
	C19H38O6N0S0	19	38	6	0	0	362.267	2	0.315789	0	0.0526316	aliphatics							2.98977	0.723762					Product
	C23H38O3N0S0	23	38	3	0	0	362.282	1.65217	0.130435	0.1	0.217391	aliphatics
	C13H17O11N1S0	13	17	11	1	0	363.08	1.30769	0.846154	0	0.461538	highly unsaturated	0.364462	0.469469	0.517599	0.451209	0.339269	0.214498
	C17H17O8N1S0	17	17	8	1	0	363.095	1	0.470588	0.125	0.588235	highly unsaturated	1.18625	0.758297	0.785882	0.926197	0.678413	0.814721		0.647325
	C14H21O10N1S0	14	21	10	1	0	363.117	1.5	0.714286	0	0.357143	peptides	0.786074	1.31947	1.46414	1.16673	0.997109	0.477463	0.396738	0.923748
	C18H21O7N1S0	18	21	7	1	0	363.132	1.16667	0.388889	0.1	0.5	highly unsaturated	1.30349	1.2684	1.24945	1.30994	1.04547	1.27572	0.2312	1.13779
	C15H25O9N1S0	15	25	9	1	0	363.153	1.66667	0.6	0	0.266667	peptides	0.246358	0.684077	0.905726	0.572615	0.454742	0.214886	1.17976	0.641343
	C19H25O6N1S0	19	25	6	1	0	363.168	1.31579	0.315789	0.0833333	0.421053	highly unsaturated			0.621205			0.377922	0.215192	0.587618
	C16H29O8N1S0	16	29	8	1	0	363.189	1.8125	0.5	0	0.1875	peptides			0.23279				1.36273	0.814118
	C17H33O7N1S0	17	33	7	1	0	363.226	1.94118	0.411765	0	0.117647	peptides							1.66778	0.539693
	C15H8O11N0S0	15	8	11	0	0	364.007	0.533333	0.733333	0.25	0.8	condensed aromatics						0.178896
	C16H12O10N0S0	16	12	10	0	0	364.043	0.75	0.625	0.166667	0.6875	aromatics	0.415403	0.265289	0.389277	0.287105	0.297935	1.89238
	C13H16O10N0S1	13	16	10	0	1	364.046	1.23077	0.769231	0	0.461538	highly unsaturated	1.09352	0.800007	0.513001	0.807678	0.819603	0.612218		0.577239
	C20H12O7N0S0	20	12	7	0	0	364.058	0.6	0.35	0.615385	0.75	condensed aromatics						0.872299
	C13H16O12N0S0	13	16	12	0	0	364.064	1.23077	0.923077	0	0.461538	sugars	0.70282	0.571138	0.408101	0.887223	0.669255	0.583381		0.469367
	C17H16O9N0S0	17	16	9	0	0	364.079	0.941176	0.529412	0.125	0.588235	highly unsaturated	3.44861	3.0016	2.91146	3.28503	2.97878	13.7375	0.529462	2.65298				Product
	C14H20O9N0S1	14	20	9	0	1	364.083	1.42857	0.642857	0	0.357143	highly unsaturated	4.86566	3.92528	2.99811	3.87991	4.35449	1.83915	0.354684	2.27568
	C21H16O6N0S0	21	16	6	0	0	364.095	0.761905	0.285714	0.533333	0.666667	aromatics						2.28389						Product
	C14H20O11N0S0	14	20	11	0	0	364.101	1.42857	0.785714	0	0.357143	highly unsaturated	2.54035	2.27819	1.86836	3.0072	2.52768	1.86466	0.445979	1.96892
	C18H20O8N0S0	18	20	8	0	0	364.116	1.11111	0.444444	0.1	0.5	highly unsaturated	12.0857	12.1229	11.6164	11.8283	11.0608	24.5193	2.38393	11.7142
	C15H24O8N0S1	15	24	8	0	1	364.119	1.6	0.533333	0	0.266667	aliphatics	4.05796	3.77293	2.79607	3.51789	4.00042	1.68942	0.492127	2.51256
	C22H20O5N0S0	22	20	5	0	0	364.131	0.909091	0.227273	0.470588	0.590909	aromatics						2.4217						Product
	C15H24O10N0S0	15	24	10	0	0	364.137	1.6	0.666667	0	0.266667	aliphatics	1.81764	2.01911	1.76791	2.15363	1.75248	1.36513	1.35766	2.19596
	C23H24O2N0S1	23	24	2	0	1	364.15	1.04348	0.0869565	0.45	0.521739	highly unsaturated
	C19H24O7N0S0	19	24	7	0	0	364.152	1.26316	0.368421	0.0833333	0.421053	highly unsaturated	11.4535	13.0105	13.1505	12.5899	10.9254	11.1764	3.51573	12.1993
	C16H28O7N0S1	16	28	7	0	1	364.156	1.75	0.4375	0	0.1875	aliphatics	0.682257	0.751166	0.589017	0.694097	0.86238	0.453618		0.985672
	C23H24O4N0S0	23	24	4	0	0	364.167	1.04348	0.173913	0.421053	0.521739	highly unsaturated						0.859494
	C16H28O9N0S0	16	28	9	0	0	364.173	1.75	0.5625	0	0.1875	aliphatics	0.297432	0.504202	0.400629	0.510924	0.296994	0.388182	2.64793	2.29384					Product
	C20H28O6N0S0	20	28	6	0	0	364.189	1.4	0.3	0.0714286	0.35	highly unsaturated	3.42243	4.29914	4.61356	4.38005	3.46344	3.28766	2.34637	3.71588
	C17H32O6N0S1	17	32	6	0	1	364.192	1.88235	0.352941	0	0.117647	aliphatics				0.248511				0.631575
	C17H32O8N0S0	17	32	8	0	0	364.21	1.88235	0.470588	0	0.117647	aliphatics							2.38391	2.87135					Product	Product
	C21H32O5N0S0	21	32	5	0	0	364.225	1.52381	0.238095	0.0625	0.285714	aliphatics	0.256973	0.357833	0.452791	0.406232	0.272783	0.633568	1.93117	0.481267
	C18H36O7N0S0	18	36	7	0	0	364.246	2	0.388889	0	0.0555556	aliphatics							0.617467	0.817476
	C22H36O4N0S0	22	36	4	0	0	364.261	1.63636	0.181818	0.0555556	0.227273	aliphatics						0.28975	1.51679
	C23H40O3N0S0	23	40	3	0	0	364.298	1.73913	0.130435	0.05	0.173913	aliphatics							0.225652
	C16H15O9N1S0	16	15	9	1	0	365.075	0.9375	0.5625	0	0.625	highly unsaturated	1.02342	0.751626	0.829854	1.01919	1.01756	0.748636		0.794158
	C13H19O11N1S0	13	19	11	1	0	365.096	1.46154	0.846154	0	0.384615	highly unsaturated		0.820862	0.720644	0.474305	0.390828	0.189377
	C17H19O8N1S0	17	19	8	1	0	365.111	1.11765	0.470588	0	0.529412	highly unsaturated	3.16279	2.94724	2.85096	3.38304	2.6631	1.96784	0.611518	2.61147
	C14H23O10N1S0	14	23	10	1	0	365.132	1.64286	0.714286	0	0.285714	peptides	0.515815	0.991076	1.13809	0.812465	0.652634	0.335886	0.951227	1.47397
	C18H23O7N1S0	18	23	7	1	0	365.147	1.27778	0.388889	0	0.444444	highly unsaturated	2.12602	2.09854	2.23737	2.25255	1.95439	1.42712	0.552848	2.19319
	C15H27O9N1S0	15	27	9	1	0	365.169	1.8	0.6	0	0.2	peptides		0.27794	0.308519	0.267124			1.72444	0.781456
	C19H27O6N1S0	19	27	6	1	0	365.184	1.42105	0.315789	0	0.368421	highly unsaturated			0.520473			0.269134		0.422169
	C16H31O8N1S0	16	31	8	1	0	365.205	1.9375	0.5	0	0.125	peptides							1.95374	1.21492
	C15H10O11N0S0	15	10	11	0	0	366.022	0.666667	0.733333	0	0.733333	aromatics						0.344927
	C12H14O11N0S1	12	14	11	0	1	366.026	1.16667	0.916667	0	0.5	sugars
	C19H10O8N0S0	19	10	8	0	0	366.038	0.526316	0.421053	0.636364	0.789474	condensed aromatics						0.538745
	C16H14O10N0S0	16	14	10	0	0	366.059	0.875	0.625	0	0.625	highly unsaturated	2.75934	2.21639	1.98992	2.68636	2.35406	6.24723	0.438176	1.8359
	C13H18O10N0S1	13	18	10	0	1	366.062	1.38462	0.769231	0	0.384615	highly unsaturated	2.05345	1.44828	1.21698	1.72263	1.79664	0.854767	0.1996	1.37141
	C20H14O7N0S0	20	14	7	0	0	366.074	0.7	0.35	0.538462	0.7	aromatics						1.83132
	C13H18O12N0S0	13	18	12	0	0	366.08	1.38462	0.923077	0	0.384615	sugars	0.370271	0.337208		0.380705	0.41253	0.171771
	C17H18O9N0S0	17	18	9	0	0	366.095	1.05882	0.529412	0	0.529412	highly unsaturated	16.4479	14.616	13.5185	15.8247	14.4831	23.1559	2.39273	13.5296
	C14H22O9N0S1	14	22	9	0	1	366.098	1.57143	0.642857	0	0.285714	aliphatics	4.33583	3.75675	3.0234	3.68154	4.36534	1.88371	0.546489	2.65145
	C21H18O6N0S0	21	18	6	0	0	366.11	0.857143	0.285714	0.466667	0.619048	aromatics						5.81318						Product
	C14H22O11N0S0	14	22	11	0	0	366.116	1.57143	0.785714	0	0.285714	aliphatics	0.971744	0.890481	0.802551	0.980519	0.931689	0.545672	0.195292	1.63817
	C22H22O3N0S1	22	22	3	0	1	366.129	1	0.136364	0.444444	0.545455	highly unsaturated
	C18H22O8N0S0	18	22	8	0	0	366.131	1.22222	0.444444	0	0.444444	highly unsaturated	30.5931	33.2917	30.9765	33.0619	29.4799	28.6452	7.14169	33.2424
	C15H26O8N0S1	15	26	8	0	1	366.135	1.73333	0.533333	0	0.2	aliphatics	1.72998	1.66181	1.44675	1.73722	1.81928	0.819895	0.458942	1.8755
	C22H22O5N0S0	22	22	5	0	0	366.147	1	0.227273	0.411765	0.545455	highly unsaturated						3.45376						Product
	C15H26O10N0S0	15	26	10	0	0	366.153	1.73333	0.666667	0	0.2	aliphatics	0.400848	0.481967	0.523059	1.5463	0.248823	0.267134	0.316939	0.645617
	C23H26O2N0S1	23	26	2	0	1	366.165	1.13043	0.0869565	0.4	0.478261	highly unsaturated
	C19H26O7N0S0	19	26	7	0	0	366.168	1.36842	0.368421	0	0.368421	highly unsaturated	14.9295	17.5948	18.384	17.7343	15.0512	12.1448	6.79829	17.7673
	C16H30O7N0S1	16	30	7	0	1	366.171	1.875	0.4375	0	0.125	aliphatics	0.25724	0.392183	0.273457		0.344601	0.296959	0.619313	1.73996
	C23H26O4N0S0	23	26	4	0	0	366.183	1.13043	0.173913	0.368421	0.478261	highly unsaturated						0.468313
	C16H30O9N0S0	16	30	9	0	0	366.189	1.875	0.5625	0	0.125	aliphatics							0.461356	0.638993
	C20H30O6N0S0	20	30	6	0	0	366.204	1.5	0.3	0	0.3	aliphatics	2.25941	3.21	3.42374	3.21582	2.56707	2.43612	5.22772	3.26471
	C17H34O6N0S1	17	34	6	0	1	366.208	2	0.352941	0	0.0588235	aliphatics		0.591379		0.356773		0.675485	0.273449	0.818697
	C17H34O8N0S0	17	34	8	0	0	366.225	2	0.470588	0	0.0588235	aliphatics								1.47774
	C21H34O5N0S0	21	34	5	0	0	366.241	1.61905	0.238095	0	0.238095	aliphatics	0.238146		0.244142	0.446498		0.576268	6.38698	0.689858					Product
	C22H38O4N0S0	22	38	4	0	0	366.277	1.72727	0.181818	0	0.181818	aliphatics				0.460098			5.12254						Product
	C23H42O3N0S0	23	42	3	0	0	366.313	1.82609	0.130435	0	0.130435	aliphatics							0.426867
	C15H13O10N1S0	15	13	10	1	0	367.054	0.866667	0.666667	0	0.666667	aromatics	0.372741		0.287539	0.327599	0.266009
	C16H17O9N1S0	16	17	9	1	0	367.09	1.0625	0.5625	0	0.5625	highly unsaturated	4.67378	4.00394	3.43437	4.507	3.94967	2.77439	0.688576	3.96344
	C13H21O11N1S0	13	21	11	1	0	367.111	1.61538	0.846154	0	0.307692	peptides		0.528431	0.666182	0.424086	0.390326		0.192215
	C17H21O8N1S0	17	21	8	1	0	367.127	1.23529	0.470588	0	0.470588	highly unsaturated	5.5779	5.44816	5.49615	5.95666	4.87208	3.43279	1.16162	4.97598
	C14H25O10N1S0	14	25	10	1	0	367.148	1.78571	0.714286	0	0.214286	peptides		0.378995	0.488716	0.263553			1.26337	1.89154
	C18H25O7N1S0	18	25	7	1	0	367.163	1.38889	0.388889	0	0.388889	highly unsaturated	1.76229	1.95823	2.17213	2.09787	1.69904	1.17758	0.467716	2.2629
	C15H29O9N1S0	15	29	9	1	0	367.184	1.93333	0.6	0	0.133333	peptides							1.46469	1.45977
	C19H29O6N1S0	19	29	6	1	0	367.199	1.52632	0.315789	0	0.315789	peptides			0.252477
	C18H8O9N0S0	18	8	9	0	0	368.017	0.444444	0.5	0.666667	0.833333	condensed aromatics						0.389133
	C15H12O11N0S0	15	12	11	0	0	368.038	0.8	0.733333	0	0.666667	highly unsaturated	1.04118	0.580645	0.754556	1.01896	0.902397	1.47653		0.627665
	C12H16O11N0S1	12	16	11	0	1	368.041	1.33333	0.916667	0	0.416667	sugars	0.342163	0.293811	0.224025	0.282547	0.298248	0.214689
	C19H12O8N0S0	19	12	8	0	0	368.053	0.631579	0.421053	0.545455	0.736842	aromatics						1.99539
	C16H16O10N0S0	16	16	10	0	0	368.074	1	0.625	0	0.5625	highly unsaturated	14.6769	12.3451	10.3845	13.619	12.4599	14.6627	1.98	9.83898
	C13H20O10N0S1	13	20	10	0	1	368.078	1.53846	0.769231	0	0.307692	aliphatics	2.01172	1.83716	1.4525	1.92389	1.9118	0.911672	0.343246	1.18653
	C20H16O7N0S0	20	16	7	0	0	368.09	0.8	0.35	0.461538	0.65	aromatics						4.63716						Product
	C17H20O7N0S1	17	20	7	0	1	368.093	1.17647	0.411765	0	0.470588	highly unsaturated	0.254436	0.303549		0.250258
	C13H20O12N0S0	13	20	12	0	0	368.095	1.53846	0.923077	0	0.307692	sugars	0.28468		0.201464	0.2906
	C17H20O9N0S0	17	20	9	0	0	368.111	1.17647	0.529412	0	0.470588	highly unsaturated	44.4656	43.1533	39.3089	44.774	40.8992	35.3825	7.97763	4.76939
	C14H24O9N0S1	14	24	9	0	1	368.114	1.71429	0.642857	0	0.214286	aliphatics	1.82044	1.84161	1.49503	1.8606	2.11164	0.947422	0.748555	1.63465
	C21H20O6N0S0	21	20	6	0	0	368.126	0.952381	0.285714	0.4	0.571429	aromatics						1.23446						Product
	C18H24O6N0S1	18	24	6	0	1	368.129	1.33333	0.333333	0	0.388889	highly unsaturated						0.22265
	C14H24O11N0S0	14	24	11	0	0	368.132	1.71429	0.785714	0	0.214286	aliphatics	0.556741	0.393026	0.467879	0.596623	0.425137	0.322197		0.665153
	C22H24O3N0S1	22	24	3	0	1	368.145	1.09091	0.136364	0.388889	0.5	highly unsaturated
	C18H24O8N0S0	18	24	8	0	0	368.147	1.33333	0.444444	0	0.388889	highly unsaturated	42.5269	48.4969	46.4688	46.8905	41.8889	32.6674	14.7884	52.483
	C15H28O8N0S1	15	28	8	0	1	368.15	1.86667	0.533333	0	0.133333	aliphatics	0.525963	0.483117	0.3591	0.461845	0.563003	0.284482	0.692137	2.54713
	C22H24O5N0S0	22	24	5	0	0	368.162	1.09091	0.227273	0.352941	0.5	highly unsaturated						2.7755						Product
	C19H28O5N0S1	19	28	5	0	1	368.166	1.47368	0.263158	0	0.315789	highly unsaturated						0.388459		0.474368
	C23H28O2N0S1	23	28	2	0	1	368.181	1.21739	0.0869565	0.35	0.434783	highly unsaturated
	C19H28O7N0S0	19	28	7	0	0	368.184	1.47368	0.368421	0	0.315789	highly unsaturated	10.4821	14.0433	13.9868	12.9848	11.2518	8.95439	12.4855	15.7433
	C16H32O7N0S1	16	32	7	0	1	368.187	2	0.4375	0	0.0625	aliphatics						0.424781	0.832657	9.35298						Product
	C23H28O4N0S0	23	28	4	0	0	368.199	1.21739	0.173913	0.315789	0.434783	highly unsaturated						0.195477
	C20H32O6N0S0	20	32	6	0	0	368.22	1.6	0.3	0	0.25	aliphatics	1.06675	1.66802	1.74377	1.71921	1.41898	1.49894	13.3654	3.4272					Product
	C21H36O5N0S0	21	36	5	0	0	368.256	1.71429	0.238095	0	0.190476	aliphatics				0.36779		0.257389	2.11813	1.57115					Product
	C22H40O4N0S0	22	40	4	0	0	368.293	1.81818	0.181818	0	0.136364	aliphatics				0.529614			14.6242	0.653553					Product
	C23H44O3N0S0	23	44	3	0	0	368.329	1.91304	0.130435	0	0.0869565	aliphatics							0.489256
	C24H48O2N0S0	24	48	2	0	0	368.365	2	0.0833333	0	0.0416667	aliphatics
	C15H15O10N1S0	15	15	10	1	0	369.07	1	0.666667	0	0.6	highly unsaturated	2.14905	1.6648	1.44632	2.08936	1.92309	1.2383	0.352838	1.55955
	C12H19O12N1S0	12	19	12	1	0	369.091	1.58333	1	9	0.333333	sugars			0.218564
	C16H19O9N1S0	16	19	9	1	0	369.106	1.1875	0.5625	0	0.5	highly unsaturated	9.4405	8.31121	8.0817	9.61563	8.14491	5.41458	1.68482	8.4559
	C13H23O11N1S0	13	23	11	1	0	369.127	1.76923	0.846154	0	0.230769	peptides			0.238394				0.245969	0.355623
	C17H23O8N1S0	17	23	8	1	0	369.142	1.35294	0.470588	0	0.411765	highly unsaturated	4.7053	5.17168	5.38219	5.14579	4.52271	2.85597	1.94369	5.14136
	C14H27O10N1S0	14	27	10	1	0	369.164	1.92857	0.714286	0	0.142857	peptides							1.12556	0.975293
	C18H27O7N1S0	18	27	7	1	0	369.179	1.5	0.388889	0	0.333333	peptides	0.730861	0.983716	1.13306	1.0008	0.816592	0.585451	0.317144	0.933778
	C19H31O6N1S0	19	31	6	1	0	369.215	1.63158	0.315789	0	0.263158	peptides
	C18H10O9N0S0	18	10	9	0	0	370.032	0.555556	0.5	0.555556	0.777778	condensed aromatics						1.96831
	C15H14O11N0S0	15	14	11	0	0	370.054	0.933333	0.733333	0	0.6	highly unsaturated	6.06734	4.40364	3.72766	5.79483	5.33341	5.93219	0.847427	3.7642
	C12H18O11N0S1	12	18	11	0	1	370.057	1.5	0.916667	0	0.333333	sugars	0.55327	0.416258	0.245004	0.459262	0.452108	0.332727
	C19H14O8N0S0	19	14	8	0	0	370.069	0.736842	0.421053	0.454545	0.684211	aromatics						4.93323						Product
	C16H18O8N0S1	16	18	8	0	1	370.072	1.125	0.5	0	0.5	highly unsaturated	0.440239	0.350013	0.294005	0.298121	0.335882	0.195754
	C23H14O5N0S0	23	14	5	0	0	370.084	0.608696	0.217391	0.666667	0.73913	condensed aromatics						0.194645
	C16H18O10N0S0	16	18	10	0	0	370.09	1.125	0.625	0	0.5	highly unsaturated	41.6179	37.1526	31.5633	39.4973	37.329	3.76899	6.66574	33.2759
	C13H22O10N0S1	13	22	10	0	1	370.093	1.69231	0.769231	0	0.230769	aliphatics	0.881613	0.993223	0.711303	0.879929	1.09747	0.535269	0.724549	0.812286
	C20H18O7N0S0	20	18	7	0	0	370.105	0.9	0.35	0.384615	0.6	aromatics						8.54776						Product
	C17H22O7N0S1	17	22	7	0	1	370.109	1.29412	0.411765	0	0.411765	highly unsaturated	0.799227	0.779612	0.58758	0.588722	0.727274	0.56425		0.549766
	C21H22O4N0S1	21	22	4	0	1	370.124	1.04762	0.190476	0.375	0.52381	highly unsaturated
	C17H22O9N0S0	17	22	9	0	0	370.126	1.29412	0.529412	0	0.411765	highly unsaturated	61.0881	65.4163	59.8003	64.1412	60.3133	44.7217	14.9128	62.1559
	C14H26O9N0S1	14	26	9	0	1	370.13	1.85714	0.642857	0	0.142857	aliphatics	0.416004	0.656092	0.396605	0.473849	0.531076	0.3965	0.778296	1.29978
	C21H22O6N0S0	21	22	6	0	0	370.142	1.04762	0.285714	0.333333	0.52381	highly unsaturated						7.77775						Product
	C18H26O6N0S1	18	26	6	0	1	370.145	1.44444	0.333333	0	0.333333	highly unsaturated		0.936638	0.416148	0.547544		0.661177		0.546714
	C25H22O3N0S0	25	22	3	0	0	370.157	0.88	0.12	0.545455	0.6	aromatics						0.199636
	C18H26O8N0S0	18	26	8	0	0	370.163	1.44444	0.444444	0	0.333333	highly unsaturated	28.9743	35.796	35.423	34.2651	30.6821	23.5992	22.8124	39.629
	C15H30O8N0S1	15	30	8	0	1	370.166	2	0.533333	0	0.0666667	aliphatics							0.774877	1.45671
	C22H26O5N0S0	22	26	5	0	0	370.178	1.18182	0.227273	0.294118	0.454545	highly unsaturated						0.949138
	C19H30O5N0S1	19	30	5	0	1	370.181	1.57895	0.263158	0	0.263158	aliphatics						1.35115		1.14533
	C23H30O2N0S1	23	30	2	0	1	370.197	1.30435	0.0869565	0.3	0.391304	highly unsaturated
	C19H30O7N0S0	19	30	7	0	0	370.199	1.57895	0.368421	0	0.263158	aliphatics	3.93832	5.54561	5.65565	5.66636	4.65537	4.29135	22.1255	11.2792
	C23H30O4N0S0	23	30	4	0	0	370.214	1.30435	0.173913	0.263158	0.391304	highly unsaturated
	C20H34O6N0S0	20	34	6	0	0	370.236	1.7	0.3	0	0.2	aliphatics	0.327876	0.613921	0.484979	0.840119	0.427583	1.21195	26.8638	8.28792					Product	Product
	C24H34O3N0S0	24	34	3	0	0	370.251	1.41667	0.125	0.238095	0.333333	highly unsaturated
	C21H38O5N0S0	21	38	5	0	0	370.272	1.80952	0.238095	0	0.142857	aliphatics				0.459414		0.323854	37.7855	4.81725					Product	Product
	C22H42O4N0S0	22	42	4	0	0	370.308	1.90909	0.181818	0	0.0909091	aliphatics				0.377894			31.7783	0.469179					Product
	C23H46O3N0S0	23	46	3	0	0	370.345	2	0.130435	0	0.0434783	aliphatics							0.185348
	C14H13O11N1S0	14	13	11	1	0	371.049	0.928571	0.785714	0	0.642857	highly unsaturated	0.236009	0.256011		0.237722	0.252711	0.249439
	C18H13O8N1S0	18	13	8	1	0	371.064	0.722222	0.444444	0.444444	0.722222	aromatics						0.176685
	C15H17O10N1S0	15	17	10	1	0	371.085	1.13333	0.666667	0	0.533333	highly unsaturated	5.15582	4.41836	3.85023	5.28968	4.69018	2.97236	0.892762	4.59296
	C16H21O9N1S0	16	21	9	1	0	371.122	1.3125	0.5625	0	0.4375	highly unsaturated	8.08193	8.2274	8.38519	8.71124	7.98873	4.88978	1.64131	7.28518
	C17H25O8N1S0	17	25	8	1	0	371.158	1.47059	0.470588	0	0.352941	highly unsaturated	1.99563	2.5608	2.75425	2.37251	2.11276	1.37844	0.639211	2.62365
	C18H29O7N1S0	18	29	7	1	0	371.194	1.61111	0.388889	0	0.277778	peptides		0.354	0.434685	0.420819	0.29461	0.231362	0.261155	0.481389
	C19H33O6N1S0	19	33	6	1	0	371.231	1.73684	0.315789	0	0.210526	peptides
	C13H8O13N0S0	13	8	13	0	0	371.996	0.615385	1	0	0.769231	aromatics							0.261757
	C17H8O10N0S0	17	8	10	0	0	372.012	0.470588	0.588235	0.571429	0.823529	condensed aromatics						0.315813
	C14H12O12N0S0	14	12	12	0	0	372.033	0.857143	0.857143	0	0.642857	highly unsaturated	0.997247	0.659542	0.518174	1.02238	0.943042	0.78444		0.471117
	C18H12O9N0S0	18	12	9	0	0	372.048	0.666667	0.5	0.444444	0.722222	aromatics			0.437416	0.391265		2.94824						Product
	C15H16O9N0S1	15	16	9	0	1	372.052	1.06667	0.6	0	0.533333	highly unsaturated	0.409795		0.270583	0.336792	0.379475	0.19825
	C22H12O6N0S0	22	12	6	0	0	372.063	0.545455	0.272727	0.6875	0.772727	condensed aromatics						0.473133
	C15H16O11N0S0	15	16	11	0	0	372.069	1.06667	0.733333	0	0.533333	highly unsaturated	18.3342	14.6515	12.09	17.6133	16.6143	14.3172	2.33899	11.4653
	C12H20O11N0S1	12	20	11	0	1	372.073	1.66667	0.916667	0	0.25	sugars	0.489243	0.408668	0.317428	0.420895	0.420872	0.39677
	C19H16O8N0S0	19	16	8	0	0	372.085	0.842105	0.421053	0.363636	0.631579	aromatics			0.251471	0.263249		9.52737						Product
	C16H20O8N0S1	16	20	8	0	1	372.088	1.25	0.5	0	0.4375	highly unsaturated	1.6317	1.35911	1.00445	1.17281	1.46063	0.653255		0.874228
	C23H16O5N0S0	23	16	5	0	0	372.1	0.695652	0.217391	0.611111	0.695652	aromatics						0.444745
	C16H20O10N0S0	16	20	10	0	0	372.106	1.25	0.625	0	0.4375	highly unsaturated	57.0919	56.0318	49.7873	57.698	55.1288	42.5935	9.74122	47.5558
	C13H24O10N0S1	13	24	10	0	1	372.109	1.84615	0.769231	0	0.153846	aliphatics	1.26377	1.34009	1.31584	1.15967	1.77155	0.614159	0.824656	0.866114
	C20H20O7N0S0	20	20	7	0	0	372.121	1	0.35	0.307692	0.55	highly unsaturated	0.453525		0.550074	0.444979	0.365676	9.13524		0.354775				Product
	C17H24O7N0S1	17	24	7	0	1	372.124	1.41176	0.411765	0	0.352941	highly unsaturated	1.50906	1.52993	1.1674	1.34892	1.54863	1.53915	0.182573	0.825412
	C24H20O4N0S0	24	20	4	0	0	372.136	0.833333	0.166667	0.55	0.625	aromatics						0.634677
	C17H24O9N0S0	17	24	9	0	0	372.142	1.41176	0.529412	0	0.352941	highly unsaturated	41.7745	46.5998	46.0765	45.9422	43.2049	32.6145	17.724	5.15388
	C14H28O9N0S1	14	28	9	0	1	372.145	2	0.642857	0	0.0714286	aliphatics							0.452946	0.652943
	C21H24O6N0S0	21	24	6	0	0	372.157	1.14286	0.285714	0.266667	0.47619	highly unsaturated	0.477693	0.262759	0.480237	0.488892	0.40331	2.98512		0.374244				Product
	C18H28O6N0S1	18	28	6	0	1	372.161	1.55556	0.333333	0	0.277778	aliphatics		1.52181	0.433536	0.55894		0.915554	0.325144	1.26132
	C25H24O3N0S0	25	24	3	0	0	372.173	0.96	0.12	0.5	0.56	aromatics						0.586154
	C22H28O3N0S1	22	28	3	0	1	372.176	1.27273	0.136364	0.277778	0.409091	highly unsaturated
	C18H28O8N0S0	18	28	8	0	0	372.178	1.55556	0.444444	0	0.277778	aliphatics	10.2196	13.5753	13.7149	12.8136	11.564	1.38969	29.4532	21.9797
	C22H28O5N0S0	22	28	5	0	0	372.194	1.27273	0.227273	0.235294	0.409091	highly unsaturated			0.234083			0.391589
	C19H32O5N0S1	19	32	5	0	1	372.197	1.68421	0.263158	0	0.210526	aliphatics						0.944113		0.998493
	C23H32O2N0S1	23	32	2	0	1	372.212	1.3913	0.0869565	0.25	0.347826	highly unsaturated
	C19H32O7N0S0	19	32	7	0	0	372.215	1.68421	0.368421	0	0.210526	aliphatics	1.09946	1.53975	1.48842	1.62318	1.27221	2.55976	3.44479	13.8458					Product	Product
	C23H32O4N0S0	23	32	4	0	0	372.23	1.3913	0.173913	0.210526	0.347826	highly unsaturated
	C20H36O6N0S0	20	36	6	0	0	372.251	1.8	0.3	0	0.15	aliphatics		0.278247		0.542226		0.764443	32.928	13.6831					Product	Product
	C24H36O3N0S0	24	36	3	0	0	372.266	1.5	0.125	0.190476	0.291667	aliphatics
	C21H40O5N0S0	21	40	5	0	0	372.288	1.90476	0.238095	0	0.0952381	aliphatics						0.256544	3.27432	2.23295					Product	Product
	C22H44O4N0S0	22	44	4	0	0	372.324	2	0.181818	0	0.0454545	aliphatics							5.32847						Product
	C14H15O11N1S0	14	15	11	1	0	373.065	1.07143	0.785714	0	0.571429	highly unsaturated	0.718576	0.686147	0.584562	0.825988	0.690895	0.516281		0.478947
	C15H19O10N1S0	15	19	10	1	0	373.101	1.26667	0.666667	0	0.466667	highly unsaturated	5.29682	4.96573	4.43106	5.8629	5.12027	3.24326	0.938713	4.27259
	C19H19O7N1S0	19	19	7	1	0	373.116	1	0.368421	0.272727	0.578947	highly unsaturated						0.334397
	C16H23O9N1S0	16	23	9	1	0	373.137	1.4375	0.5625	0	0.375	highly unsaturated	3.32469	3.9285	4.49572	3.90111	3.70204	1.97576	0.982226	3.69348
	C20H23O6N1S0	20	23	6	1	0	373.153	1.15	0.3	0.230769	0.5	highly unsaturated						0.233747
	C17H27O8N1S0	17	27	8	1	0	373.174	1.58824	0.470588	0	0.294118	peptides	0.479563	0.791343	0.914492	0.793091	0.62629	0.513231	0.484332	0.866114
	C18H31O7N1S0	18	31	7	1	0	373.21	1.72222	0.388889	0	0.222222	peptides							0.456896	0.365392
	C19H35O6N1S0	19	35	6	1	0	373.246	1.84211	0.315789	0	0.157895	peptides
	C17H10O10N0S0	17	10	10	0	0	374.027	0.588235	0.588235	0.428571	0.764706	aromatics			0.213391			1.38719
	C14H14O10N0S1	14	14	10	0	1	374.031	1	0.714286	0	0.571429	highly unsaturated						0.187817
	C14H14O12N0S0	14	14	12	0	0	374.049	1	0.857143	0	0.571429	highly unsaturated	3.31721	2.38223	1.7557	3.37088	3.00569	2.58862	0.366377	1.85351
	C18H14O9N0S0	18	14	9	0	0	374.064	0.777778	0.5	0.333333	0.666667	aromatics	0.233005		0.245723			4.55883						Product
	C15H18O9N0S1	15	18	9	0	1	374.067	1.2	0.6	0	0.466667	highly unsaturated	1.86003	1.46323	1.26899	1.47283	1.79551	0.818231		0.682553
	C22H14O6N0S0	22	14	6	0	0	374.079	0.636364	0.272727	0.625	0.727273	condensed aromatics						1.99299
	C15H18O11N0S0	15	18	11	0	0	374.085	1.2	0.733333	0	0.466667	highly unsaturated	25.1569	21.318	18.1025	25.9679	23.6496	19.2954	3.12262	15.9624
	C12H22O11N0S1	12	22	11	0	1	374.088	1.83333	0.916667	0	0.166667	sugars	0.639795	0.703782		0.655882	0.53898	0.312486	0.213754	0.557728
	C19H18O8N0S0	19	18	8	0	0	374.1	0.947368	0.421053	0.272727	0.578947	highly unsaturated	0.884684	0.67963	0.847672	0.869293	0.703251	11.4297		0.699952				Product
	C16H22O8N0S1	16	22	8	0	1	374.104	1.375	0.5	0	0.375	highly unsaturated	3.90126	3.35629	2.64777	3.01669	3.64283	1.59654	0.276321	1.71249
	C23H18O5N0S0	23	18	5	0	0	374.115	0.782609	0.217391	0.555556	0.652174	aromatics						1.73656
	C16H22O10N0S0	16	22	10	0	0	374.121	1.375	0.625	0	0.375	highly unsaturated	37.1112	38.8473	36.6695	39.7561	39.0173	27.6945	8.86658	34.6438
	C13H26O10N0S1	13	26	10	0	1	374.125	2	0.769231	0	0.0769231	aliphatics							0.424431
	C24H22O2N0S1	24	22	2	0	1	374.134	0.916667	0.0833333	0.52381	0.583333	aromatics
	C20H22O7N0S0	20	22	7	0	0	374.137	1.1	0.35	0.230769	0.5	highly unsaturated	1.63377	1.56405	1.92555	1.84472	1.61443	6.49677	0.431465	1.58733
	C17H26O7N0S1	17	26	7	0	1	374.14	1.52941	0.411765	0	0.294118	aliphatics	1.64813	1.85779	1.36197	1.52442	1.75437	0.853445	0.226767	0.998187
	C24H22O4N0S0	24	22	4	0	0	374.152	0.916667	0.166667	0.5	0.583333	aromatics						1.73876
	C17H26O9N0S0	17	26	9	0	0	374.158	1.52941	0.529412	0	0.294118	aliphatics	13.7701	17.3438	16.6505	15.7572	15.5946	11.5775	16.7969	21.1958
	C21H26O6N0S0	21	26	6	0	0	374.173	1.2381	0.285714	0.2	0.428571	highly unsaturated	0.901709	1.11168	1.33136	1.10922	1.04026	1.68415	0.378765	0.974915
	C18H30O6N0S1	18	30	6	0	1	374.176	1.66667	0.333333	0	0.222222	aliphatics		0.977198	0.354215	0.476508		0.382359	0.177445	0.464294
	C25H26O3N0S0	25	26	3	0	0	374.188	1.04	0.12	0.454545	0.52	highly unsaturated						0.832927
	C22H30O3N0S1	22	30	3	0	1	374.192	1.36364	0.136364	0.222222	0.363636	highly unsaturated
	C18H30O8N0S0	18	30	8	0	0	374.194	1.66667	0.444444	0	0.222222	aliphatics	2.03175	3.12105	3.10301	2.86232	2.69703	2.96349	25.4275	13.2682					Product	Product
	C22H30O5N0S0	22	30	5	0	0	374.209	1.36364	0.227273	0.176471	0.363636	highly unsaturated	0.245823		0.323894	0.328359	0.282881	0.292753	0.228729
	C19H34O7N0S0	19	34	7	0	0	374.23	1.78947	0.368421	0	0.157895	aliphatics		0.59575	0.246873	0.537667	0.289843	0.823777	19.9394	9.95737					Product	Product
	C23H34O4N0S0	23	34	4	0	0	374.246	1.47826	0.173913	0.157895	0.304348	highly unsaturated
	C20H38O6N0S0	20	38	6	0	0	374.267	1.9	0.3	0	0.1	aliphatics				0.258539		0.233186	12.5733	4.36278					Product	Product
	C24H38O3N0S0	24	38	3	0	0	374.282	1.58333	0.125	0.142857	0.25	aliphatics
	C21H42O5N0S0	21	42	5	0	0	374.303	2	0.238095	0	0.047619	aliphatics							6.43884						Product
	C14H17O11N1S0	14	17	11	1	0	375.08	1.21429	0.785714	0	0.5	highly unsaturated	1.03757	0.994987	0.925844	1.19492	1.07928	0.621944		0.724678
	C18H17O8N1S0	18	17	8	1	0	375.095	0.944444	0.444444	0.222222	0.611111	aromatics	0.402918		0.374476	0.311873	0.302012	0.433931
	C15H21O10N1S0	15	21	10	1	0	375.117	1.4	0.666667	0	0.4	highly unsaturated	2.40562	3.01295	2.96477	3.24029	2.75311	1.45596	0.559213	2.17794
	C19H21O7N1S0	19	21	7	1	0	375.132	1.10526	0.368421	0.181818	0.526316	highly unsaturated	0.432161		0.566312	0.520725	0.486418	0.5246
	C16H25O9N1S0	16	25	9	1	0	375.153	1.5625	0.5625	0	0.3125	peptides	0.865523	1.51981	1.8741	1.26937	1.10035	0.678763	0.668349	1.16821
	C20H25O6N1S0	20	25	6	1	0	375.168	1.25	0.3	0.153846	0.45	highly unsaturated			0.258799			0.285597
	C17H29O8N1S0	17	29	8	1	0	375.189	1.70588	0.470588	0	0.235294	peptides		0.322794	0.33266	0.302224			0.787526	0.619365
	C18H33O7N1S0	18	33	7	1	0	375.226	1.83333	0.388889	0	0.166667	peptides							1.12768	0.362215
	C19H37O6N1S0	19	37	6	1	0	375.262	1.94737	0.315789	0	0.105263	peptides							0.189753
	C17H12O10N0S0	17	12	10	0	0	376.043	0.705882	0.588235	0.285714	0.705882	aromatics			0.427213			1.31594
	C14H16O10N0S1	14	16	10	0	1	376.046	1.14286	0.714286	0	0.5	highly unsaturated	1.09626	0.589539	0.614451	0.782683	0.79006	0.526957		0.35434
	C21H12O7N0S0	21	12	7	0	0	376.058	0.571429	0.333333	0.642857	0.761905	condensed aromatics						0.413696
	C14H16O12N0S0	14	16	12	0	0	376.064	1.14286	0.857143	0	0.5	highly unsaturated	4.07799	3.17112	2.49272	4.40284	3.67194	3.29948	0.471484	2.43966
	C18H16O9N0S0	18	16	9	0	0	376.079	0.888889	0.5	0.222222	0.611111	highly unsaturated	1.13298	1.00802	1.03505	1.1254	0.914315	9.58493	0.177445	0.85197				Product
	C15H20O9N0S1	15	20	9	0	1	376.083	1.33333	0.6	0	0.4	highly unsaturated	5.18653	3.86517	3.44587	4.10312	4.84285	1.85662	0.395568	1.87885
	C22H16O6N0S0	22	16	6	0	0	376.095	0.727273	0.272727	0.5625	0.681818	aromatics						1.38331
	C15H20O11N0S0	15	20	11	0	0	376.101	1.33333	0.733333	0	0.4	highly unsaturated	14.411	13.9489	11.4182	15.4911	14.6924	1.14263	1.86882	9.57452
	C19H20O8N0S0	19	20	8	0	0	376.116	1.05263	0.421053	0.181818	0.526316	highly unsaturated	4.46815	4.29277	4.323	4.59171	3.99897	16.6319	0.824489	3.21727
	C16H24O8N0S1	16	24	8	0	1	376.119	1.5	0.5	0	0.3125	aliphatics	4.80651	4.40395	3.58411	4.01666	4.87628	1.87817	0.379916	2.21359
	C23H20O5N0S0	23	20	5	0	0	376.131	0.869565	0.217391	0.5	0.608696	aromatics						2.69285						Product
	C16H24O10N0S0	16	24	10	0	0	376.137	1.5	0.625	0	0.3125	aliphatics	10.586	12.2014	11.6483	12.1985	12.1686	7.72343	4.73491	11.2621
	C24H24O2N0S1	24	24	2	0	1	376.15	1	0.0833333	0.47619	0.541667	aromatics
	C20H24O7N0S0	20	24	7	0	0	376.152	1.2	0.35	0.153846	0.45	highly unsaturated	5.328	5.53273	6.24927	5.88775	5.13282	6.98838	1.24162	4.78585
	C17H28O7N0S1	17	28	7	0	1	376.156	1.64706	0.411765	0	0.235294	aliphatics	1.11288	1.11736	0.810455	1.01296	1.17173	0.452786		0.654774
	C24H24O4N0S0	24	24	4	0	0	376.167	1	0.166667	0.45	0.541667	aromatics						0.981822
	C17H28O9N0S0	17	28	9	0	0	376.173	1.64706	0.529412	0	0.235294	aliphatics	2.52954	3.17603	2.89666	3.01244	2.70794	2.39758	1.78864	7.16924
	C21H28O6N0S0	21	28	6	0	0	376.189	1.33333	0.285714	0.133333	0.380952	highly unsaturated	1.68244	1.87519	2.40047	1.91621	1.7385	1.91734	0.927636	1.72653
	C18H32O6N0S1	18	32	6	0	1	376.192	1.77778	0.333333	0	0.166667	aliphatics				0.264845
	C18H32O8N0S0	18	32	8	0	0	376.21	1.77778	0.444444	0	0.166667	aliphatics	0.270326	0.462032	0.392438	0.478559	0.382925	0.649927	1.54388	8.36188					Product	Product
	C22H32O5N0S0	22	32	5	0	0	376.225	1.45455	0.227273	0.117647	0.318182	highly unsaturated		0.282924	0.261817	0.421047	0.341715	0.357443	0.629814
	C19H36O7N0S0	19	36	7	0	0	376.246	1.89474	0.368421	0	0.105263	aliphatics							5.57125	3.67834					Product	Product
	C23H36O4N0S0	23	36	4	0	0	376.261	1.56522	0.173913	0.105263	0.26087	aliphatics						0.292753	0.455612
	C20H40O6N0S0	20	40	6	0	0	376.282	2	0.3	0	0.05	aliphatics							1.57464	0.583344
	C24H40O3N0S0	24	40	3	0	0	376.298	1.66667	0.125	0.0952381	0.208333	aliphatics
	C13H15O12N1S0	13	15	12	1	0	377.059	1.15385	0.923077	0	0.538462	sugars			0.204482
	C17H15O9N1S0	17	15	9	1	0	377.075	0.882353	0.529412	0.142857	0.647059	aromatics	0.461136	0.275716	0.29185	0.436926	0.29091	0.386246
	C14H19O11N1S0	14	19	11	1	0	377.096	1.35714	0.785714	0	0.428571	highly unsaturated	0.628579	1.0472	1.26267	1.03271	0.914001	0.367663		0.724674
	C18H19O8N1S0	18	19	8	1	0	377.111	1.05556	0.444444	0.111111	0.555556	highly unsaturated	1.29361	1.2283	1.28868	1.28115	1.01254	1.45412		0.915768
	C15H23O10N1S0	15	23	10	1	0	377.132	1.53333	0.666667	0	0.333333	peptides	0.840887	1.59258	1.96119	1.38857	1.19763	0.544286	0.538693	0.611733
	C19H23O7N1S0	19	23	7	1	0	377.147	1.21053	0.368421	0.0909091	0.473684	highly unsaturated	1.07316	1.18337	1.28897	1.27659	1.09822	0.783572	0.256375	0.89898
	C16H27O9N1S0	16	27	9	1	0	377.169	1.6875	0.5625	0	0.25	peptides	0.251565	0.559483	0.933316	0.483118	0.436051		1.32519	0.752456
	C20H27O6N1S0	20	27	6	1	0	377.184	1.35	0.3	0.0769231	0.4	highly unsaturated			0.394594			0.217382
	C17H31O8N1S0	17	31	8	1	0	377.205	1.82353	0.470588	0	0.176471	peptides							1.21648	0.766832
	C18H35O7N1S0	18	35	7	1	0	377.241	1.94444	0.388889	0	0.111111	peptides							1.29442	0.434379
	C16H10O11N0S0	16	10	11	0	0	378.022	0.625	0.6875	0.2	0.75	aromatics						0.353245
	C13H14O11N0S1	13	14	11	0	1	378.026	1.07692	0.846154	0	0.538462	highly unsaturated
	C20H10O8N0S0	20	10	8	0	0	378.038	0.5	0.4	0.666667	0.8	condensed aromatics						0.236973
	C13H14O13N0S0	13	14	13	0	0	378.043	1.07692	1	0	0.538462	sugars				0.296982
	C17H14O10N0S0	17	14	10	0	0	378.059	0.823529	0.588235	0.142857	0.647059	aromatics	1.07396	0.744802	0.973839	1.07617	1.02264	4.22175	0.217447	0.811676				Product
	C14H18O10N0S1	14	18	10	0	1	378.062	1.28571	0.714286	0	0.428571	highly unsaturated	2.82043	1.80787	1.57809	2.24837	2.37413	1.19969	0.173548	1.15295
	C21H14O7N0S0	21	14	7	0	0	378.074	0.666667	0.333333	0.571429	0.714286	aromatics						1.16454
	C14H18O12N0S0	14	18	12	0	0	378.08	1.28571	0.857143	0	0.428571	highly unsaturated	2.1138	1.59718	1.19772	2.40609	1.79225	1.41769	0.22914	1.27994
	C18H18O9N0S0	18	18	9	0	0	378.095	1	0.5	0.111111	0.555556	highly unsaturated	7.05117	6.07703	5.61613	6.30029	6.15872	17.4892	0.84435	4.96652
	C15H22O9N0S1	15	22	9	0	1	378.098	1.46667	0.6	0	0.333333	highly unsaturated	6.89427	5.8842	4.70868	5.5211	6.78162	2.18213	0.485563	2.92385
	C22H18O6N0S0	22	18	6	0	0	378.11	0.818182	0.272727	0.5	0.636364	aromatics						2.47188						Product
	C15H22O11N0S0	15	22	11	0	0	378.116	1.46667	0.733333	0	0.333333	highly unsaturated	3.76119	3.58508	3.19009	4.29298	3.95783	2.33824	0.797789	2.91764
	C23H22O3N0S1	23	22	3	0	1	378.129	0.956522	0.130435	0.473684	0.565217	aromatics
	C19H22O8N0S0	19	22	8	0	0	378.131	1.15789	0.421053	0.0909091	0.473684	highly unsaturated	15.8611	16.4887	16.3144	16.4779	14.6784	19.6456	2.78229	12.6779
	C16H26O8N0S1	16	26	8	0	1	378.135	1.625	0.5	0	0.25	aliphatics	3.16873	2.96594	2.28048	2.60461	3.35123	1.17342	0.348735	1.533
	C23H22O5N0S0	23	22	5	0	0	378.147	0.956522	0.217391	0.444444	0.565217	aromatics						1.81863
	C16H26O10N0S0	16	26	10	0	0	378.153	1.625	0.625	0	0.25	aliphatics	1.63491	1.98185	1.83689	2.1313	1.60483	1.15984	2.19717	2.59681
	C24H26O2N0S1	24	26	2	0	1	378.165	1.08333	0.0833333	0.428571	0.5	highly unsaturated
	C20H26O7N0S0	20	26	7	0	0	378.168	1.3	0.35	0.0769231	0.4	highly unsaturated	9.94603	11.4017	12.3456	11.2233	9.55373	7.96731	2.7546	8.51481
	C17H30O7N0S1	17	30	7	0	1	378.171	1.76471	0.411765	0	0.176471	aliphatics	0.380886	0.55335	0.232359	0.446043	0.424385	0.296182		0.648974
	C24H26O4N0S0	24	26	4	0	0	378.183	1.08333	0.166667	0.4	0.5	highly unsaturated						0.465497
	C17H30O9N0S0	17	30	9	0	0	378.189	1.76471	0.529412	0	0.176471	aliphatics	0.306111	0.40192	0.252333	0.402889	0.284324	0.346868	3.36465	3.42489					Product	Product
	C21H30O6N0S0	21	30	6	0	0	378.204	1.42857	0.285714	0.0666667	0.333333	highly unsaturated	1.68531	1.99871	2.37676	2.17392	1.74935	1.68887	1.64882	1.78422
	C18H34O6N0S1	18	34	6	0	1	378.208	1.88889	0.333333	0	0.111111	aliphatics						0.215447	0.281335	0.469633
	C18H34O8N0S0	18	34	8	0	0	378.225	1.88889	0.444444	0	0.111111	aliphatics							2.19665	3.42345					Product	Product
	C22H34O5N0S0	22	34	5	0	0	378.241	1.54545	0.227273	0.0588235	0.272727	aliphatics				0.279812		0.573122	1.59438
	C19H38O7N0S0	19	38	7	0	0	378.262	2	0.368421	0	0.0526316	aliphatics							0.742861	0.829686
	C23H38O4N0S0	23	38	4	0	0	378.277	1.65217	0.173913	0.0526316	0.217391	aliphatics	0.250363				0.407763	6.81581	1.1482					Product
	C24H42O3N0S0	24	42	3	0	0	378.313	1.75	0.125	0.047619	0.166667	aliphatics
	C16H13O10N1S0	16	13	10	1	0	379.054	0.8125	0.625	0	0.6875	aromatics	0.273397
	C13H17O12N1S0	13	17	12	1	0	379.075	1.30769	0.923077	0	0.461538	sugars			0.388989	0.293411
	C17H17O9N1S0	17	17	9	1	0	379.09	1	0.529412	0	0.588235	highly unsaturated	2.24092	1.73718	1.68931	1.91173	1.71291	1.21251	0.288219	1.59796
	C14H21O11N1S0	14	21	11	1	0	379.111	1.5	0.785714	0	0.357143	peptides	0.661427	1.09942	1.32202	0.922779	0.670635	0.374952	0.242268	0.592521
	C18H21O8N1S0	18	21	8	1	0	379.127	1.16667	0.444444	0	0.5	highly unsaturated	3.26594	3.17741	3.26079	3.50817	2.90358	2.22731	0.529872	2.81568
	C15H25O10N1S0	15	25	10	1	0	379.148	1.66667	0.666667	0	0.266667	peptides	0.423615	0.907196	1.05359	0.826064	0.541238	0.24519	0.888441	1.97875
	C19H25O7N1S0	19	25	7	1	0	379.163	1.31579	0.368421	0	0.421053	highly unsaturated	1.23953	1.49896	1.69362	1.60791	1.38449	0.924981	0.259752	1.25888
	C16H29O9N1S0	16	29	9	1	0	379.184	1.8125	0.5625	0	0.1875	peptides			0.401204	0.246687			1.69344	0.848917
	C20H29O6N1S0	20	29	6	1	0	379.199	1.45	0.3	0	0.35	highly unsaturated			0.311968
[truncated: 10,021 more rows]
